# Supplementary material for: Chronotherapy to reinforce circadian rhythms improves poststroke outcomes and glymphatic function in mice
Source: J Clin Invest. 2026 Jun 15;136(12):e201800. doi: 10.1172/JCI201800 (PMC13262723; doi:10.1172/JCI201800)
Supplement: Supplemental table 1 [file jci-136-201800-s131.xlsx]

## Sheet: Sheet1
Figure	Statistical Test	Test Statistics	p value		Sample Size
1b	Unpaired t-test	t(11) = 0.4212	0.6817		Vehicle: n = 6 mice, KL001: n = 7 mice
1c	Unpaired t-test	t(11) = 3.124	0.0097	**	Vehicle: n = 7 mice, KL001: n = 6 mice
1f	Unpaired t-test	t(12) = 2.195	0.0485	*	Vehicle: n = 7 mice, KL001: n = 7 mice
1h	Unpaired t-test	t(15) = 1.712	0.1075		Vehicle: n = 8 mice, Melatonin: n = 9 mice
1i	Unpaired t-test with Welch's Correction	t(12.69) = 2.317	0.0379	*	Vehicle: n = 11 mice, Melatonin: n = 10 mice
1l	one-way ANOVA	F (2, 27) = 4.801	0.0164	*	Ad Lib: n = 11 mice, Active: n = 11 mice, Sleep: n = 8 mice
	Tukey HSD post hoc comparisons	Ad Lib vs. Sleep	0.2016
		Ad Lib vs. Active	0.0129	*
		Sleep vs. Active	0.5472
2b	One-way ANOVA	F (2, 24) = 8.737	0.0014	**	None: n = 10 mice, Sham: n = 9 mice, Stroke: n = 8 mice
	Tukey HSD post hoc comparison	None vs. Sham	0.9873
		None vs. Stroke	0.0025	**
		Sham vs. Stroke	0.0045	**
2e	Unpaired t-test with Welch's Correction	t(5.332) = 4.528	0.0054	**	Sham: n = 6 mice, Stroke: n = 6 mice
2f	Unpaired t-test	t(16) = 3.041	0.0078	**	Sham: n = 8 mice, Stroke: n = 10 mice
2g	Unpaired t-test	t(16) = 1.766	0.0965		Sham: n = 8 mice, Stroke: n = 10 mice
2h	Unpaired t-test	t(16) = 2.649	0.0175	*	Sham: n = 8 mice, Stroke: n = 10 mice
2k	Welch's ANOVA test	W(2,9.494) = 98.11	<0.0001	****	Day 1: n = 7 mice, Day 3: n = 10 mice, Day 11: n = 8 mice
	Dunnett's T3 multiple comparisons test	Day 1 vs. Day 3	0.9816
		Day 1 vs. Day 11	0.0008	***
		Day 3 vs. Day 11	<0.0001	****
3c	Unpaired t-test	t(14) = 2.894	0.0118	*	Vehicle: n = 8 mice, KL001: n = 8 mice
3d	Two-way ANOVA
	Interaction	F (1, 43) = 0.9658	0.3312		Sham Vehicle: n = 12 mice, Sham KL001: n = 9 mice
	Surgery	F (1, 43) = 7.568	0.0087	**	Stroke Vehicle: n = 13 mice, Stroke KL001: n = 13 mice
	KL001	F (1, 43) = 4.204	0.0465	*
3e	Two-way ANOVA
	Interaction	F (1, 41) = 5.746	0.0212	*	Sham Vehicle: n = 12 mice, Sham KL001: n = 12 mice
	Surgery	F (1, 41) = 7.052	0.0112	*	Stroke Vehicle: n = 10 mice, Stroke KL001: n = 11 mice
	KL001	F (1, 41) = 2.671	0.1098
	Tukey HSD post hoc comparison	Sham:Vehicle vs. Sham:KL001	0.9437
		Sham:Vehicle vs. Stroke:Vehicle	0.0056	**
		Sham:Vehicle vs. Stroke:KL001	0.8839
		Sham:KL001 vs. Stroke:Vehicle	0.0231	*
		Sham:KL001 vs. Stroke:KL001	0.9977
		Stroke:Vehicle vs. Stroke:KL001	0.0413	*
3j	Mann-Whitney test	U = 23	0.0433	*	Vehicle: n = 10 mice, KL001: n = 10 mice
3l	Unpaired t-test	t=3.200, df=11	0.0084	**	Vehicle: n = 7 mice, KL001: n = 6 mice
3o	One-way ANOVA	F (2, 37) = 3.581	0.0379	*	Ad Lib: n = 13 mice, Active: n = 14 mice, Sleep: n = 13 mice
	Tukey HSD post hoc comparison	Ad Lib vs. Sleep	0.3827
		Ad Lib vs. Active	0.029	*
		Sleep vs. Active	0.3977
3p	Kruskal Wallis test	H(5) = 19.63	0.0015	**	Sham Ad Lib: n = 11 mice, Sham Active: n = 9 mice, Sham Sleep: n = 12 mice
	Dunn's multiple comparisons test	Ad Lib Sham vs. Ad Lib Stroke	0.0091	**	Stroke Ad Lib: n = 8 mice, Stroke Active: n = 9 mice, Stroke Sleep: n = 11 mice
		Ad Lib Sham vs. Sleep Sham	>0.9999
		Ad Lib Sham vs. Sleep Stroke	>0.9999
		Ad Lib Sham vs. Active Sham	>0.9999
		Ad Lib Sham vs. Active Stroke	>0.9999
		Ad Lib Stroke vs. Sleep Sham	0.0013	**
		Ad Lib Stroke vs. Sleep Stroke	0.159
		Ad Lib Stroke vs. Active Sham	0.0073	**
		Ad Lib Stroke vs. Active Stroke	0.0118	*
		Sleep Sham vs. Sleep Stroke	>0.9999
		Sleep Sham vs. Active Sham	>0.9999
		Sleep Sham vs. Active Stroke	>0.9999
		Sleep Stroke vs. Active Sham	>0.9999
		Sleep Stroke vs. Active Stroke	>0.9999
		Active Sham vs. Active Stroke	>0.9999
4c (left)	Two-way ANOVA with Repeated Measures				Ctrl: n = 10 mice, KL001: n = 9 mice
	Interaction	F (1, 17) = 4.533	0.0482	*
	Time after stroke	F (1, 17) = 374.3	<0.0001	****
	Intervention	F (1, 17) = 3.331	0.0856
	Subject	F (17, 17) = 2.329	0.0452	*
4c(right)	Mann-Whitney test	U = 14	0.0101	*	Ctrl: n = 10 mice, KL001: n = 9 mice
4d (left)	Two-way ANOVA with Repeated Measures				Ctrl: n = 10 mice, TRF: n = 11 mice
	Interaction	F (1, 19) = 5.699	0.0275	*
	Time after stroke	F (1, 19) = 289.2	<0.0001	****
	Intervention	F (1, 19) = 3.228	0.0883	ns
	Subject	F (19, 19) = 2.255	0.0422	*
4d (right)	Unpaired t-test	t(19) = 2.387	0.0275	*	Ctrl: n = 10 mice, TRF: n = 11 mice
4e (left)	One-way ANOVA	F(2,27) = 2.941	0.0699		Ctrl: n = 10 mice, KL001: n = 9 mice, TRF: n = 11 mice
4e (right)	Welch's ANOVA test	F(2,15.64) = 0.02244	0.9778		Ctrl: n = 10 mice, KL001: n = 9 mice, TRF: n = 11 mice
5c top	Unpaired t-test	t(219) = 2.072	0.0395	*	Vehicle: n = 136 cytokine measurements, 8 mice, KL001: n = 85 cytokine measurements, 5 mice
5c bottom	Unpaired t-test	t(12) = 2.538	0.026	*	Vehicle: n = 8 mice, KL001: n = 5 mice
5c right
GM-CSF	Mann-Whitney test	U = 17.5	0.749		Vehicle: n = 8 mice, KL001: n = 5 mice
IL1α	Unpaired t-test	t(11) = 0.9401	0.3674		Vehicle: n = 8 mice, KL001: n = 5 mice
IL1β	Unpaired t-test	t(11) = 1.902	0.0837		Vehicle: n = 8 mice, KL001: n = 5 mice
IL2	Unpaired t-test	t(11) = 0.8587	0.4089		Vehicle: n = 8 mice, KL001: n = 5 mice
IL4	Unpaired t-test	t(11) = 1.717	0.114		Vehicle: n = 8 mice, KL001: n = 5 mice
IL5	Unpaired t-test	t(11) = 0.4991	0.6275		Vehicle: n = 8 mice, KL001: n = 5 mice
IL7	Mann-Whitney test	U = 6	0.042	*	Vehicle: n = 8 mice, KL001: n = 5 mice
IL10	Unpaired t-test with Welch's correction	t(9.107) = 1.085	0.3057		Vehicle: n = 8 mice, KL001: n = 5 mice
IL12	Unpaired t-test	t(11) = 1.131	0.2821		Vehicle: n = 8 mice, KL001: n = 5 mice
IL17	Unpaired t-test	t(11) = 1.932	0.0795		Vehicle: n = 8 mice, KL001: n = 5 mice
CXCL1	Unpaired t-test	t(11) = 3.982	0.0021	**	Vehicle: n = 8 mice, KL001: n = 5 mice
TNFα	Unpaired t-test	t(11) = 2.217	0.0486	*	Vehicle: n = 8 mice, KL001: n = 5 mice
IFNɣ	Mann-Whitney test	U = 11	0.2075		Vehicle: n = 8 mice, KL001: n = 5 mice
IL6	Unpaired t-test	t(11) = 0.1371	0.8934		Vehicle: n = 8 mice, KL001: n = 5 mice
CXCL5	Unpaired t-test with Welch's correction	t(4.717) = 0.1445	0.8911		Vehicle: n = 8 mice, KL001: n = 5 mice
CCL2	Unpaired t-test	t(11) = 1.08	0.3034		Vehicle: n = 8 mice, KL001: n = 5 mice
CXCL2	Unpaired t-test	t(11) = 0.7706	0.4572		Vehicle: n = 8 mice, KL001: n = 5 mice
5d top	Mann-Whitney test	U = 3698	0.0393	*	Ad Lib: n = 112 cytokine measurements, 7 mice, Active feed: n = 80 cytokine measurements, 5 mice
5d bottom	Unpaired t-test	t(10) = 1.593	0.1423		Ad Lib: n = 7 mice, Active feed: n = 5 mice
5d right
GM-CSF	Unpaired t-test	t(10) = 0.4346	0.6731		Ad Lib: n = 7 mice, Active feed: n = 5 mice
IFNɣ	Unpaired t-test	t(10) = 1.006	0.338		Ad Lib: n = 7 mice, Active feed: n = 5 mice
IL1α	Unpaired t-test	t(10) = 1.205	0.256		Ad Lib: n = 7 mice, Active feed: n = 5 mice
IL1β	Unpaired t-test	t(10) = 0.7638	0.4626		Ad Lib: n = 7 mice, Active feed: n = 5 mice
IL2	Mann-Whitney test	U = 14	0.6389		Ad Lib: n = 7 mice, Active feed: n = 5 mice
IL4	Unpaired t-test	t(10) = 2.512	0.0308	*	Ad Lib: n = 7 mice, Active feed: n = 5 mice
IL6	Unpaired t-test	t(10) = 1.466	0.1733		Ad Lib: n = 7 mice, Active feed: n = 5 mice
IL7	Mann-Whitney test	U = 3.5	0.0189	*	Ad Lib: n = 7 mice, Active feed: n = 5 mice
IL10	Unpaired t-test	t(10) = 0.4102	0.6903		Ad Lib: n = 7 mice, Active feed: n = 5 mice
IL12	Unpaired t-test	t(10) = 0.2382	0.8165		Ad Lib: n = 7 mice, Active feed: n = 5 mice
IL17	Unpaired t-test with Welch's correction	t(6.853) = 0.7332	0.4878		Ad Lib: n = 7 mice, Active feed: n = 5 mice
CXCL1	Unpaired t-test	t(10) = 1.538	0.1552		Ad Lib: n = 7 mice, Active feed: n = 5 mice
CCL2	Unpaired t-test	t(10) = 0.3924	0.703		Ad Lib: n = 7 mice, Active feed: n = 5 mice
CXCL2	Unpaired t-test	t(10) = 0.4026	0.6957		Ad Lib: n = 7 mice, Active feed: n = 5 mice
IL5	Unpaired t-test	t(10) = 0.8302	0.4258		Ad Lib: n = 7 mice, Active feed: n = 5 mice
CXCL5	Unpaired t-test	t(10) = 0.3567	0.7287		Ad Lib: n = 7 mice, Active feed: n = 5 mice
5e top	Mann-Whitney test	U = 4727	0.4257		Vehicle: n = 119 cytokine measurements, 7 mice, Active feed: n = 85 cytokine measurements, 5 mice
5e bottom	Unpaired t-test	t(10) = 0.7770	0.4551		Vehicle: n = 7 mice, KL001: n = 5 mice
5e right
IFNɣ	Mann-Whitney test	U = 15	0.7184		Vehicle: n = 7 mice, KL001: n = 5 mice
IL1β	Mann-Whitney test	U = 17	>0.9999		Vehicle: n = 7 mice, KL001: n = 5 mice
IL4	Mann-Whitney test	U = 14.5	0.6755		Vehicle: n = 7 mice, KL001: n = 5 mice
IL6	Mann-Whitney test	U = 4.5	0.0316	*	Vehicle: n = 7 mice, KL001: n = 5 mice
IL10	Mann-Whitney test	U = 9.5	0.2134		Vehicle: n = 7 mice, KL001: n = 5 mice
IL12	Unpaired t-test with Welch's correction	t(6.456) = 1.748	0.1276		Vehicle: n = 7 mice, KL001: n = 5 mice
IL17	Mann-Whitney test	U = 5	0.048	*	Vehicle: n = 7 mice, KL001: n = 5 mice
CXCL1	Mann-Whitney test	U = 6	0.0732		Vehicle: n = 7 mice, KL001: n = 5 mice
CCL2	Mann-Whitney test	U = 16.5	0.8864		Vehicle: n = 7 mice, KL001: n = 5 mice
GM-CSF	Mann-Whitney test	U = 13	0.5076		Vehicle: n = 7 mice, KL001: n = 5 mice
IL1α	Unpaired t-test	t(10) = 0.1463	0.8866		Vehicle: n = 7 mice, KL001: n = 5 mice
IL2	Mann-Whitney test	U = 7.5	0.1162		Vehicle: n = 7 mice, KL001: n = 5 mice
IL5	Unpaired t-test	t(10) = 1.16	0.2731		Vehicle: n = 7 mice, KL001: n = 5 mice
IL13	Mann-Whitney test	U = 13.15	0.553		Vehicle: n = 7 mice, KL001: n = 5 mice
CXCL5	Mann-Whitney test	U = 17	>0.9999		Vehicle: n = 7 mice, KL001: n = 5 mice
CXCL2	Mann-Whitney test	U = 12	0.375		Vehicle: n = 7 mice, KL001: n = 5 mice
TNFα	Unpaired t-test	t(10) = 1.565	0.1487		Vehicle: n = 7 mice, KL001: n = 5 mice
5f top	Mann-Whitney test	U = 4005	0.4312		Ad Lib: n = 101 cytokine measurements, 6 mice, Active feed: n = 85 cytokine measurements,5 mice
5f bottom	Unpaired t-test	t(9) = 0.6835	0.5115		Ad Lib: n = 6 mice, Active feed: n = 5 mice
5f right
IFNɣ	Unpaired t-test	t(9) = 0.9572	0.3635		Ad Lib: n = 6 mice, Active feed: n = 5 mice
IL1α	Unpaired t-test	t(8) = 0.0001865	0.9999		Ad Lib: n = 5 mice, Active feed: n = 5 mice
IL2	Unpaired t-test	t(9) = 0.2421	0.8141		Ad Lib: n = 6 mice, Active feed: n = 5 mice
IL4	Mann-Whitney test	U = 13.5	0.8052		Ad Lib: n = 6 mice, Active feed: n = 5 mice
IL6	Mann-Whitney test	U = 14	0.9134		Ad Lib: n = 6 mice, Active feed: n = 5 mice
IL12	Mann-Whitney test	U = 13	0.7835		Ad Lib: n = 6 mice, Active feed: n = 5 mice
CCL2	Mann-Whitney test	U = 3.5	0.039	*	Ad Lib: n = 6 mice, Active feed: n = 5 mice
CXCL2	Mann-Whitney test	U = 9.5	0.6032		Ad Lib: n = 6 mice, Active feed: n = 5 mice
TNFα	Unpaired t-test	t(9) = 2.321	0.0454	*	Ad Lib: n = 6 mice, Active feed: n = 5 mice
GM-CSF	Mann-Whitney test	U = 12	0.632		Ad Lib: n = 6 mice, Active feed: n = 5 mice
IL1β	Mann-Whitney test	U = 14	0.7273		Ad Lib: n = 6 mice, Active feed: n = 5 mice
IL5	Unpaired t-test	t(9) = 0.64020	0.538		Ad Lib: n = 6 mice, Active feed: n = 5 mice
IL10	Mann-Whitney test	U = 11	0.5368		Ad Lib: n = 6 mice, Active feed: n = 5 mice
IL13	Unpaired t-test	t(9) = 0.9878	0.3491		Ad Lib: n = 6 mice, Active feed: n = 5 mice
IL17	Unpaired t-test	t(9) = 0.2114	0.8373		Ad Lib: n = 6 mice, Active feed: n = 5 mice
CXCL1	Unpaired t-test with Welch's correction	t(4.378) = 0.6859	0.5274		Ad Lib: n = 6 mice, Active feed: n = 5 mice
CXCL5	Mann-Whitney test	U = 13.5	0.8312		Ad Lib: n = 6 mice, Active feed: n = 5 mice
