# Supplementary material for: Chronotherapy to reinforce circadian rhythms improves poststroke outcomes and glymphatic function in mice
Source: J Clin Invest. 2026 Jun 15;136(12):e201800. doi: 10.1172/JCI201800 (PMC13262723; doi:10.1172/JCI201800)
Supplement: Supplemental table 2 [file jci-136-201800-s132.xlsx]

## Sheet: Sheet1
Figure	Statistical Test	Test Statistics	p value		Sample Size
S1b ZT0	Mann-Whitney test	U = 31	0.7396		Vehicle: n = 10 mice, Melatonin: n = 7 mice
S1b ZT10	Unpaired t-test	t(13) = 0.4573	0.655		Vehicle: n = 8 mice, Melatonin: n = 7 mice
S1c	Unpaired t-test	t(17) = 0.2188	0.8294		Vehicle: n = 9 mice, Melatonin: n = 10 mice
S1e CT2	Unpaired t-test with Welch's Correction	t(9.221) = 0.6792	0.5137		Red: n = 8 mice, White: n = 8 mice
S1e CT14	Mann-Whitney test	U = 10	0.0062	**	Red: n = 8 mice, White: n = 10 mice
S2a	One-way ANOVA	F (2, 24) = 0.6820	0.5151		None: n = 10 mice, Sham: n = 9 mice, Stroke: n = 8 mice
S2b	One-way ANOVA	F (2, 24) = 2.932	0.0726		None: n = 10 mice, Sham: n = 9 mice, Stroke: n = 8 mice
S2c	One-way ANOVA	F (2, 24) = 1.191	0.3213		None: n = 10 mice, Sham: n = 9 mice, Stroke: n = 8 mice
S2e	Unpaired t-test with Welch's correction	t(10.99) = 1.973	0.0741		Sham: n = 8 mice, Stroke: n = 10 mice
S2f	Unpaired t-test with Welch's correction	t(10.99) = 1.973	0.0741		Sham: n = 8 mice, Stroke: n = 10 mice
S2g	Unpaired t-test	t(16) = 2.633	0.0181	*	Sham: n = 8 mice, Stroke: n = 10 mice
S3c	Two-way ANOVA
	Interaction	F (1, 19) = 0.7921	0.3846		Sham Vehicle: n = 5 pairs of mice, Sham KL001: n = 5 pairs of mice
	Surgery	F (1, 19) = 1.066	0.3149		Stroke Vehicle: n = 6 pairs of mice, Stroke KL001: n = 6 pairs of mice
	KL001	F (1, 19) = 0.7018	0.4126
S3d	Two-way ANOVA
	Interaction	F (1, 29) = 0.4711	0.4979		Sham Vehicle: n = 8 pairs of mice, Sham KL001: n = 7 pairs of mice
	Surgery	F (1, 29) = 0.1566	0.6952		Stroke Vehicle: n = 9 pairs of mice, Stroke KL001: n = 9 pairs of mice
	KL001	F (1, 29) = 4.638	0.0397	*
S3e	Two-way ANOVA
	Interaction	F (1, 29) = 0.4292	0.5175		Sham Vehicle: n = 8 pairs of mice, Sham KL001: n = 7 pairs of mice
	Surgery	F (1, 29) = 1.528	0.2264		Stroke Vehicle: n = 9 pairs of mice, Stroke KL00: n = 9 pairs of mice
	KL001	F (1, 29) = 0.06896	0.7947
S4c	two-way ANOVA
	Interaction	F (2, 75) = 0.4701	0.6268		Sham Ad Lib: n = 10 mice, Sham Active: n = 12 mice, Sham Sleep: n = 15 mice
	Stroke	F (1, 75) = 0.7536	0.3881		Stroke Ad Lib: n = 15 mice, Stroke Active: n = 13 mice, Stroke Sleep: n = 16 mice
	Food	F (2, 75) = 2.389	0.0986
S4d	Two-way ANOVA
	Interaction	F (1, 46) = 0.4759	0.4938
	Stroke	F (1, 46) = 0.1036	0.749		Sham Ad Lib: n = 10 mice, Sham Active: n = 12 mice
	Food	F (1, 46) = 4.984	0.0305	*	Stroke Ad Lib: n = 15 mice, Stroke Active: n = 13 mice
S4e	Two-way ANOVA
	Interaction	F (1, 52) = 0.05448	0.8164		Sham Ad Lib: n = 10 mice, Sham Sleep: n = 15 mice
	Stroke	F (1, 52) = 1.603	0.2111		Stroke Ad Lib: n = 15 mice, Stroke Sleep: n = 16 mice
	Food	F (1, 52) = 1.979	0.1654
S5 KL001 Brain
GM-CSF	Mann-Whitney test	U = 17.5	0.749		Vehicle: n = 8 mice, KL001: n = 5 mice
IL1α	Unpaired t-test	t(11) = 0.9401	0.3674		Vehicle: n = 8 mice, KL001: n = 5 mice
IL1β	Unpaired t-test	t(11) = 1.902	0.0837		Vehicle: n = 8 mice, KL001: n = 5 mice
IL2	Unpaired t-test	t(11) = 0.8587	0.4089		Vehicle: n = 8 mice, KL001: n = 5 mice
IL4	Unpaired t-test	t(11) = 1.717	0.114		Vehicle: n = 8 mice, KL001: n = 5 mice
IL5	Unpaired t-test	t(11) = 0.4991	0.6275		Vehicle: n = 8 mice, KL001: n = 5 mice
IL7	Mann-Whitney test	U = 6	0.042	*	Vehicle: n = 8 mice, KL001: n = 5 mice
IL10	Unpaired t-test with Welch's correction	t(9.107) = 1.085	0.3057		Vehicle: n = 8 mice, KL001: n = 5 mice
IL12	Unpaired t-test	t(11) = 1.131	0.2821		Vehicle: n = 8 mice, KL001: n = 5 mice
IL17	Unpaired t-test	t(11) = 1.932	0.0795		Vehicle: n = 8 mice, KL001: n = 5 mice
CXCL1	Unpaired t-test	t(11) = 3.982	0.0021	**	Vehicle: n = 8 mice, KL001: n = 5 mice
TNFα	Unpaired t-test	t(11) = 2.217	0.0486	*	Vehicle: n = 8 mice, KL001: n = 5 mice
IFNɣ	Mann-Whitney test	U = 11	0.2075		Vehicle: n = 8 mice, KL001: n = 5 mice
IL6	Unpaired t-test	t(11) = 0.1371	0.8934		Vehicle: n = 8 mice, KL001: n = 5 mice
CXCL5	Unpaired t-test with Welch's correction	t(4.717) = 0.1445	0.8911		Vehicle: n = 8 mice, KL001: n = 5 mice
CCL2	Unpaired t-test	t(11) = 1.08	0.3034		Vehicle: n = 8 mice, KL001: n = 5 mice
CXCL2	Unpaired t-test	t(11) = 0.7706	0.4572		Vehicle: n = 8 mice, KL001: n = 5 mice
S5 KL001 Blood
IFNɣ	Mann-Whitney test	U = 15	0.7184		Vehicle: n = 7 mice, KL001: n = 5 mice
IL1β	Mann-Whitney test	U = 17	>0.9999		Vehicle: n = 7 mice, KL001: n = 5 mice
IL4	Mann-Whitney test	U = 14.5	0.6755		Vehicle: n = 7 mice, KL001: n = 5 mice
IL6	Mann-Whitney test	U = 4.5	0.0316	*	Vehicle: n = 7 mice, KL001: n = 5 mice
IL10	Mann-Whitney test	U = 9.5	0.2134		Vehicle: n = 7 mice, KL001: n = 5 mice
IL12	Unpaired t-test with Welch's correction	t(6.456) = 1.748	0.1276		Vehicle: n = 7 mice, KL001: n = 5 mice
IL17	Mann-Whitney test	U = 5	0.048	*	Vehicle: n = 7 mice, KL001: n = 5 mice
CXCL1	Mann-Whitney test	U = 6	0.0732		Vehicle: n = 7 mice, KL001: n = 5 mice
CCL2	Mann-Whitney test	U = 16.5	0.8864		Vehicle: n = 7 mice, KL001: n = 5 mice
GM-CSF	Mann-Whitney test	U = 13	0.5076		Vehicle: n = 7 mice, KL001: n = 5 mice
IL1α	Unpaired t-test	t(10) = 0.1463	0.8866		Vehicle: n = 7 mice, KL001: n = 5 mice
IL2	Mann-Whitney test	U = 7.5	0.1162		Vehicle: n = 7 mice, KL001: n = 5 mice
IL5	Unpaired t-test	t(10) = 1.16	0.2731		Vehicle: n = 7 mice, KL001: n = 5 mice
IL13	Mann-Whitney test	U = 13.15	0.553		Vehicle: n = 7 mice, KL001: n = 5 mice
CXCL5	Mann-Whitney test	U = 17	>0.9999		Vehicle: n = 7 mice, KL001: n = 5 mice
CXCL2	Mann-Whitney test	U = 12	0.375		Vehicle: n = 7 mice, KL001: n = 5 mice
TNFα	Unpaired t-test	t(10) = 1.565	0.1487		Vehicle: n = 7 mice, KL001: n = 5 mice
S5 Time Restricted Feeding Brain
GM-CSF	Unpaired t-test	t(10) = 0.4346	0.6731		Ad Lib: n = 7 mice, Active feed: n = 5 mice
IFNɣ	Unpaired t-test	t(10) = 1.006	0.338		Ad Lib: n = 7 mice, Active feed: n = 5 mice
IL1α	Unpaired t-test	t(10) = 1.205	0.256		Ad Lib: n = 7 mice, Active feed: n = 5 mice
IL1β	Unpaired t-test	t(10) = 0.7638	0.4626		Ad Lib: n = 7 mice, Active feed: n = 5 mice
IL2	Mann-Whitney test	U = 14	0.6389		Ad Lib: n = 7 mice, Active feed: n = 5 mice
IL4	Unpaired t-test	t(10) = 2.512	0.0308	*	Ad Lib: n = 7 mice, Active feed: n = 5 mice
IL6	Unpaired t-test	t(10) = 1.466	0.1733		Ad Lib: n = 7 mice, Active feed: n = 5 mice
IL7	Mann-Whitney test	U = 3.5	0.0189	*	Ad Lib: n = 7 mice, Active feed: n = 5 mice
IL10	Unpaired t-test	t(10) = 0.4102	0.6903		Ad Lib: n = 7 mice, Active feed: n = 5 mice
IL12	Unpaired t-test	t(10) = 0.2382	0.8165		Ad Lib: n = 7 mice, Active feed: n = 5 mice
IL17	Unpaired t-test with Welch's correction	t(6.853) = 0.7332	0.4878		Ad Lib: n = 7 mice, Active feed: n = 5 mice
CXCL1	Unpaired t-test	t(10) = 1.538	0.1552		Ad Lib: n = 7 mice, Active feed: n = 5 mice
CCL2	Unpaired t-test	t(10) = 0.3924	0.703		Ad Lib: n = 7 mice, Active feed: n = 5 mice
CXCL2	Unpaired t-test	t(10) = 0.4026	0.6957		Ad Lib: n = 7 mice, Active feed: n = 5 mice
IL5	Unpaired t-test	t(10) = 0.8302	0.4258		Ad Lib: n = 7 mice, Active feed: n = 5 mice
CXCL5	Unpaired t-test	t(10) = 0.3567	0.7287		Ad Lib: n = 7 mice, Active feed: n = 5 mice
S5 Time Restricted Feeding Blood
IFNɣ	Unpaired t-test	t(9) = 0.9572	0.3635		Ad Lib: n = 6 mice, Active feed: n = 5 mice
IL1α	Unpaired t-test	t(8) = 0.0001865	0.9999		Ad Lib: n = 5 mice, Active feed: n = 5 mice
IL2	Unpaired t-test	t(9) = 0.2421	0.8141		Ad Lib: n = 6 mice, Active feed: n = 5 mice
IL4	Mann-Whitney test	U = 13.5	0.8052		Ad Lib: n = 6 mice, Active feed: n = 5 mice
IL6	Mann-Whitney test	U = 14	0.9134		Ad Lib: n = 6 mice, Active feed: n = 5 mice
IL12	Mann-Whitney test	U = 13	0.7835		Ad Lib: n = 6 mice, Active feed: n = 5 mice
CCL2	Mann-Whitney test	U = 3.5	0.039	*	Ad Lib: n = 6 mice, Active feed: n = 5 mice
CXCL2	Mann-Whitney test	U = 9.5	0.6032		Ad Lib: n = 6 mice, Active feed: n = 5 mice
TNFα	Unpaired t-test	t(9) = 2.321	0.0454	*	Ad Lib: n = 6 mice, Active feed: n = 5 mice
GM-CSF	Mann-Whitney test	U = 12	0.632		Ad Lib: n = 6 mice, Active feed: n = 5 mice
IL1β	Mann-Whitney test	U = 14	0.7273		Ad Lib: n = 6 mice, Active feed: n = 5 mice
IL5	Unpaired t-test	t(9) = 0.64020	0.538		Ad Lib: n = 6 mice, Active feed: n = 5 mice
IL10	Mann-Whitney test	U = 11	0.5368		Ad Lib: n = 6 mice, Active feed: n = 5 mice
IL13	Unpaired t-test	t(9) = 0.9878	0.3491		Ad Lib: n = 6 mice, Active feed: n = 5 mice
IL17	Unpaired t-test	t(9) = 0.2114	0.8373		Ad Lib: n = 6 mice, Active feed: n = 5 mice
CXCL1	Unpaired t-test with Welch's correction	t(4.378) = 0.6859	0.5274		Ad Lib: n = 6 mice, Active feed: n = 5 mice
CXCL5	Mann-Whitney test	U = 13.5	0.8312		Ad Lib: n = 6 mice, Active feed: n = 5 mice
S6a	Wilxocon test	W = 1281	0.4954		n = 14 brains split contra- and ipsi- to 11 day old photothrombotic stroke
S6b	Paired t-test	t(13) = 0.3262	0.7495		n = 14 brains split contra- and ipsi- to 11 day old photothrombotic stroke
S6c	Paired t-test	t(13) = 2.416	0.0311	*	n = 14 brains split contra- and ipsi- to 11 day old photothrombotic stroke
S6d Cytokines contra- vs. ipsi-
GM-CSF	Paired t-test	t(13) = 1.017	0.3278		n = 14 brains split contra- and ipsi- to 11 day old photothrombotic stroke
IFNɣ	Paired t-test	t(13) = 0.7056	0.4929		n = 14 brains split contra- and ipsi- to 11 day old photothrombotic stroke
IL1α	Paired t-test	t(13) = 0.7701	0.455		n = 14 brains split contra- and ipsi- to 11 day old photothrombotic stroke
IL1β	Paired t-test	t(13) = 1.777	0.0989		n = 14 brains split contra- and ipsi- to 11 day old photothrombotic stroke
IL2	Paired t-test	t(13) = 1.917	0.0775		n = 14 brains split contra- and ipsi- to 11 day old photothrombotic stroke
IL4	Wilxocon test	W = 29	0.3909		n = 14 brains split contra- and ipsi- to 11 day old photothrombotic stroke
IL5	Wilxocon test	W = -23	0.2031		n = 14 brains split contra- and ipsi- to 11 day old photothrombotic stroke
IL6	Paired t-test	t(13) = 0.03064	0.976		n = 14 brains split contra- and ipsi- to 11 day old photothrombotic stroke
IL7	Paired t-test	t(13) = 0.4902	0.6322		n = 14 brains split contra- and ipsi- to 11 day old photothrombotic stroke
IL10	Paired t-test	t(13) = 0.3394	0.7397		n = 14 brains split contra- and ipsi- to 11 day old photothrombotic stroke
IL17	Paired t-test	t(13) = 1.704	0.1122		n = 14 brains split contra- and ipsi- to 11 day old photothrombotic stroke
CXCL1	Wilxocon test	W = 45	0.1726		n = 14 brains split contra- and ipsi- to 11 day old photothrombotic stroke
CXCL2	Wilxocon test	W = -7	0.8425		n = 14 brains split contra- and ipsi- to 11 day old photothrombotic stroke
CCL2	Paired t-test	t(13) = 0.1165	0.9091		n = 14 brains split contra- and ipsi- to 11 day old photothrombotic stroke
CXCL5	Paired t-test	t(13) = 0.8947	0.3872		n = 14 brains split contra- and ipsi- to 11 day old photothrombotic stroke
TNFα	Paired t-test	t(7) = 0.04551	0.965		n = 8 brains split contra- and ipsi- to 11 day old photothrombotic stroke
