# Supplementary material for: Chronotherapy to reinforce circadian rhythms improves poststroke outcomes and glymphatic function in mice
Source: J Clin Invest. 2026 Jun 15;136(12):e201800. doi: 10.1172/JCI201800 (PMC13262723; doi:10.1172/JCI201800)
Supplement: Supporting data values [file jci-136-201800-s133.xlsx]

## Sheet: Fig. 1b
Vehicle	KL001
19.7205	19.6788
12.8437	15.4919
17.4326	13.402
11.2091	12.6516
13.4096	14.8215
16.3165	11.1788
	14.0391

## Sheet: Fig. 1c
Vehicle	KL001
9.39064	18.1211
10.9947	13.116
11.7677	13.8294
14.8849	16.0543
11.9097	16.2518
11.0511	13.7275
13.5756

## Sheet: Fig. 1f
Vehicle	KL001
9.49551	9.74106
9.49029	11.7477
10.1926	9.12647
9.13658	11.5466
10.9904	13.4948
8.74903	10.2532
8.93879	10.7087

## Sheet: Fig. 1h
Vehicle	Melatonin
8.93544	10.257
10.0286	11.699
13.3785	9.83504
11.5348	8.37353
12.1493	10.9623
9.86347	8.94028
10.5293	8.1907
10.5393	10.1979
	9.75573

## Sheet: Fig. 1i
Vehicle	Melatonin
10.0251	10.9222
11.1053	13.6079
9.31657	12.6312
10.6181	14.597
8.20246	9.09862
8.11061	10.075
8.42689	9.49283
8.72013	8.00176
9.07342	9.97895
9.97223	11.3865
8.66

## Sheet: Fig. 1l
Control	Sleep Feed	Active Feed
6.1904	6.28209	6.60709
6.22029	6.86441	6.59247
6.22225	7.05959	6.91186
6.61424	5.99766	6.19214
6.38447	6.43306	6.9249
5.71378	6.85619	7.33781
6.40925	6.36862	6.46452
6.38602	6.6129	7.5558
6.13377		7.02257
6.18982		6.61087
6.37288		5.92505

## Sheet: Fig. 2b
None	Sham	Stroke
7.59435	4.97987	3.30245
5.70723	4.69221	4.88703
7.40846	6.39975	3.04556
5.17962	7.60959	3.48279
5.26693	5.9168	5.9148
5.62102	4.981	3.19291
5.35342	5.3324	5.36681
5.21601	6.24761	3.62649
5.39155	5.80016
5.67198

## Sheet: Fig. 2c
Time (hrs)	None			Sham			Stroke			Note: Data in 2c (left) was binned in 0.2 h intervals for ease of viewing. Individual animal data (right) shown in 10 min intervals as recorded from the computer
	Mean	sd	N	Mean	SD	N	Mean	SD	N			Time (hrs)	None										Sham									Stroke
0	37.022	24.8856	10	46.9367	27.2306	9	37.3188	13.9324	8			0	83.5	37.29	61.43	11.43	1.71	35.29	19.86	20.14	47.86	51.71	83.29	45.57	86.14	41.14	27.71	18.86	10.29	69.14	40.29	24.71	31.71	56.71	30.71	23	30.57	42	59.14
0.2	43.154	25.538	10	31.4111	16.9651	9	38.8575	19.8807	8			0.0166667	44	63.29	41.86	14.71	8	13.14	36.29	33	16.14	51.57	61.43	47.71	47.71	49.29	15.43	25.29	13	45.57	57.14	32.57	43.43	55	16.57	52.29	17.57	39.29	35.29
0.4	34.201	28.9347	10	22.2867	15.4378	9	27.3038	21.7575	8			0.0333333	69.83	38	56.57	29.43	9.29	42.57	30.57	37.57	49.86	34.29	62.57	49.29	74.14	35.29	34.86	16.86	13.14	61.43	33.71	48.29	54.43	79.71	40.14	12.29	34.14	50.86	38
0.6	26.59	29.2059	10	26.1422	19.8027	9	24.7125	27.4654	8			0.05	68.83	85	26.57	26.86	11.29	34.86	35.29	38.14	8.71	36.43	63.71	61.43	70	74	29	10.86	5.43	55.86	72.29	44.57	45.43	51.71	36.29	30.57	35.14	42	14.57
0.8	17.904	24.9781	10	29.5711	24.5763	9	24.4462	27.2357	8			0.0666667	32	82	54	36.14	11.86	30.71	22.29	43.29	14.43	50.43	68.86	46	34.29	31.14	18.57	25.57	13.57	23.86	52	30.86	59.14	63	20.43	29.71	16.14	45	31.29
1	13.157	14.3848	10	17.6211	13.48	9	15.4113	22.3998	8			0.0833333	81.67	37.57	48.29	21.71	4.43	36.14	26.43	23.43	21.57	33.29	81	34.86	56.71	64.43	25.43	9.86	5.86	48.29	53.43	36.14	60.14	63.71	33.43	32.14	33.71	46.43	24.86
1.2	12.519	13.9527	10	6.88778	5.67139	9	20.4812	21.6277	8			0.1	44.83	79.71	36.14	34.29	12.14	16.71	33.71	52	8.14	35.29	67.14	34.43	29.14	60	7.29	13.43	10.43	44.71	58.14	31	42.57	67.57	21.14	63.43	19.29	42.29	12.86
1.4	12.269	15.8929	10	8.38111	11.026	9	12.875	14.7184	8			0.116667	71.83	41.43	56.71	34.43	9	33.86	34	29.14	10.14	49	52.43	35.57	71	27.14	24.57	15.43	6.29	50	25.71	30	44.29	82.29	35.86	22	42.29	34	32.43
1.6	13.354	17.0823	10	10.2711	9.77897	9	10.7137	17.8599	8			0.133333	78.83	82	29.29	41.86	7.71	19.14	28	34.57	16.43	57.43	60.14	48.71	77.71	62.43	13.86	14.71	4.43	51.71	52	45.14	45	64.43	43.14	53.86	39.57	33	18.14
1.8	4.2	8.56904	10	6.28444	6.85491	9	14.6062	16.3426	8			0.15	39.67	80.57	63.43	18.86	6.57	24	33.86	59	13	50.43	45.86	48.57	36.14	33.43	7.43	25.86	3.14	35	45.86	27.86	38.57	75.43	17.14	44.57	22	37.29	30.29
2	1.928	4.16516	10	8.92111	7.08544	9	16.4638	17.4125	8			0.166667	81.33	44.86	59.57	18.29	0	33.43	24.57	32.43	22.43	51.43	69.29	41.14	69.29	70.29	23.57	19.86	3.43	40.57	42.86	64.14	29	68.57	34.71	24.86	30.57	38.14	38.29
2.2	4.775	7.04943	10	6.09556	7.29112	9	18.5725	23.6073	8			0.183333	42.83	86	35.86	13	0	23.86	37.71	57.86	18.14	70.86	67.57	47	34.43	77.14	5.29	20.29	2.43	33.71	72.43	29	38.14	79.71	16.14	40.43	9.29	26.29	13.71
2.4	4.674	4.29946	10	3	2.94617	9	14.8763	14.3548	8			0.2	85.67	44.29	67	24.86	0	31.86	18.14	51.57	43.29	64.86	45.71	41.57	44	31.57	17.14	19.71	0	53.86	29.14	40.71	32.71	85.57	37.29	32	29.29	33.86	19.43
2.6	6.658	8.69839	10	5.66667	7.43394	9	11.2513	10.4628	8			0.216667	81.83	85.71	30.57	17.29	0	18	37	30.71	26.29	69	54.86	60.71	82.14	63.43	21.43	18	0	62.57	68.14	53	31.71	71.29	28	32.29	24.57	23.14	18.14
2.8	2.515	4.31342	10	7.28556	10.7142	9	17.3925	22.2886	8			0.233333	47.17	89.57	61	26.57	0	23.71	44.43	59.29	41.86	53.29	39.14	45.86	36.57	39.86	12	20	6.14	29.14	43.43	37.86	56.29	76.57	19.86	27	8	34.86	31.14
3	3.371	4.88863	10	7.25444	11.2159	9	17.1788	18.625	8			0.25	85.5	43.43	40.14	17.29	0	39.57	24.71	33.43	52.14	58.14	71.57	40.43	83.86	68.57	11.14	12.71	8.14	62.14	45.71	66.43	39.29	80.57	35.29	20.57	24.14	34	34.71
3.2	2.247	3.92806	10	5.25444	6.68298	9	12.6975	15.843	8			0.266667	39.33	81.86	43.57	14.86	0	9.86	52.43	46.14	18.86	67.57	60.71	50.86	37.71	62.86	11.43	7.71	1.71	49.29	70.29	64.43	35.86	81.14	17.57	33.43	15.86	30.29	19.71
3.4	2.858	4.88712	10	5.69889	6.89599	9	8.26875	12.1965	8			0.283333	85.83	44.14	54.71	14.86	0	38.71	32.86	40.86	40.71	59.29	50.29	50.43	60.43	20.14	17.71	13.29	4.86	44.43	28.71	38.57	49.43	80.86	31.86	10.86	20.14	30.86	33.43
3.6	3.953	4.9693	10	7.50778	9.76282	9	11.9113	8.89751	8			0.3	85	89.29	29.86	7.57	0	28.57	26.86	44	25.14	62.57	55.71	50.29	67	55.43	24.71	10	2.43	42.86	52.57	63.57	36	65.43	33.57	12	12.71	23.71	23.29
3.8	6.361	8.64937	10	11.3967	11.2166	9	8.66125	7.73862	8			0.316667	35.5	92.57	49.86	8.71	0	33.43	15.43	48.43	15.57	58.29	47.43	51.29	40.29	36.71	13.86	15.29	9.29	20.29	43.57	27.29	36	81.29	16	12.57	4.86	35	19.29
4	4.021	5.88169	10	11.2233	11.4272	9	8.57	7.4683	8			0.333333	84.33	46	34	0.43	0	25.71	23.71	35.14	23.86	46	66	34.43	69.29	41.86	30.29	5	6.29	42.43	57.86	42.71	30	87.14	34.14	12.29	7.29	27.14	23
4.2	2.948	3.85479	10	7.63444	9.3954	9	5.96375	6.0348	8			0.35	37.33	93.43	36	2.86	0	9.43	34.71	49.43	10.86	58.14	57.57	40.57	32.57	26	11.86	9.29	7	31.29	55.29	29.57	25.71	70.43	15.86	29.71	12	15.29	9.14
4.4	6.168	7.2564	10	8.09444	8.59128	9	5.62625	7.24545	8			0.366667	80.83	41.57	50.86	2.14	0	21.71	20.29	42.14	13.71	37.86	37.29	37.14	68.43	26.14	25	4	5.14	47.14	35.29	25.57	23.29	84.57	29.57	3.57	16.71	34.57	16.43
4.6	6.558	6.01168	10	8.14222	5.05241	9	7.625	9.80992	8			0.383333	81.17	86.43	29.29	2.57	0	17.43	14.29	25.57	0.57	49.71	48.71	35.71	69.43	49.71	19.57	6.43	0.43	41.86	81.14	56	17.14	71.57	26.57	23.29	17.43	27.57	21.71
4.8	6.245	7.12032	10	6.85667	6.27085	9	8.50125	7.38755	8			0.4	42	86.71	66.29	0	0	22.57	27.43	40.43	5.29	51.29	37.86	35.57	33.57	16.86	7.43	9	0.29	17.14	42.86	38.57	31.43	73	6.29	19.29	7.57	28.57	13.71
5	4.386	4.68091	10	7.81	8.5204	9	7.25	9.2594	8			0.416667	75.83	42.71	46	0	0	23.71	7.86	29.86	1.43	52.29	66.86	29	61.43	50.86	14.43	4.71	0.29	34.57	48.57	59	14	79.86	22.86	10.14	14.43	32.14	16.57
5.2	1.972	3.51931	10	4.68222	5.18145	9	6.4475	9.75818	8			0.433333	35.67	81.14	47.71	0	0	7.57	17.86	48.71	1.71	67	53.86	43.57	28.71	55.43	7.14	9.43	1.29	22.86	58.14	48.14	17.86	84	13.71	14.29	7.29	24	12.86
5.4	0.702	1.12905	10	3.44444	4.68576	9	3.74875	2.70598	8			0.45	69.83	42.14	55.86	0	0	15.29	7.14	25.43	0	57.57	36.86	31	54.57	15.14	10	7.29	4.86	37.43	34	41.43	17	82.29	36	9.57	13.57	28.14	19.71
5.6	0.943	1.99809	10	3.03111	4.53843	9	1.62625	2.09099	8			0.466667	76.17	83.86	27	0	0	12.14	15.29	25.14	0	58.71	40.57	29.86	77.86	40	12	5.14	0	49.86	54.29	51.43	13.43	59.43	35.14	25.86	15.86	28.14	9.57
5.8	0.7	1.66597	10	1.79333	2.97244	9	5.7875	5.73892	8			0.483333	35.83	87.43	51.29	0	0	20.43	11.86	47.57	0	47.14	36.71	37	26.86	25.29	4.43	6.57	3.14	25.71	38.14	29.14	19.71	64.29	16.14	19.14	10.43	31.14	6.71
6	0.372	0.828999	10	4.36556	4.21189	9	5.64375	6.50393	8			0.5	66.17	40.86	39.43	2.14	0	15.71	7	27.43	0.14	45.71	65.29	37.86	53	48	14.29	2.14	3.57	39.71	49	68.29	17	85.71	32.29	16.29	14.43	35.43	16.43
6.2	1.128	1.73703	10	4.55556	5.25913	9	6.445	4.88982	8			0.516667	30.67	85.29	41.43	11.14	0	6.86	13.57	45.71	0	54.57	53.71	51.71	25.43	49.14	7	4.86	6.29	23.29	57.71	56.43	20.14	85	14.43	21.29	9.71	32.57	7
6.4	1.24	1.85463	10	4.69889	4.47264	9	1.83875	1.91181	8			0.533333	71.17	44.43	48.43	7.43	0	21.29	4.14	36	0	42.71	41.43	36.14	59.86	12.57	11.29	7	6.71	29.57	29.29	53.57	21.86	88.86	19.29	9.86	9	34.29	8.86
6.6	2.386	4.4664	10	6.01556	6.90647	9	4.07125	4.95209	8			0.55	68.83	89.86	26.43	0.57	0	12.43	7.43	23.86	0	42.86	62	40	41.86	30	11.43	0	1.14	25.86	52.57	81.71	19	87.86	19.43	14.86	10.57	27.29	10.43
6.8	1.886	4.37517	10	3.58667	3.37825	9	6.09	6.64834	8			0.566667	32.5	89.57	50.57	0	0	29.29	6.86	29.86	0	42.71	40.29	42	25.14	20.43	6.71	0	7.43	19	43.43	49.29	30	77.57	18.71	8.14	5.86	32.29	10.86
7	1.657	4.04732	10	4.98444	5.06722	9	6.30375	5.70945	8			0.583333	75.33	43.14	40.86	0	0	25.43	1.43	13.86	0	54.86	62.86	24.71	58	26.57	14.71	0.43	5.29	39.14	66.29	66.86	19.29	85.14	31.57	3.86	13.43	24.86	8.86
7.2	0.671	1.38492	10	1.87333	3.39345	9	4.73375	3.98112	8			0.6	27.33	83.71	38.29	0	2.71	7.86	2.57	44.57	0	58.86	61.43	22.71	25.86	36.14	5.14	6	6.14	22.86	49	45.14	18.86	85	9	8.71	6.14	17.14	7.71
7.4	0.685	1.14123	10	3.00111	3.44298	9	5.57125	6.40316	8			0.616667	56.17	44.14	53.71	0	0	13.14	7.71	36.86	0	42.43	40.29	15.71	48.14	16.29	14.29	6.86	4.14	33.57	32.43	58.71	17.14	103.29	26	4.57	12.14	17.86	7.86
7.6	1.029	1.96627	10	3.60444	3.2538	9	2.48125	2.96239	8			0.633333	63.33	88.14	23.14	0	0	10.71	11.14	29.43	0	55.86	57.43	33.71	63.14	34.86	9.71	1	2.43	25	56.71	66.57	18.29	82.86	29.29	8.43	10	15.57	4.86
7.8	0.174444	0.523333	10	2.72889	3.57484	9	5.25125	7.1458	8			0.65	31.67	82.57	36.86	4.43	0	17.43	14.43	38.57	0	43.14	37.86	29	27.86	20.29	7.29	9	0	12.71	40.14	43.29	30	69.57	15.29	16.71	2.86	24.29	8.86
8	2.34889	4.03429	10	0.826667	1.19401	9	4.71375	7.07446	8			0.666667	60.67	42.29	34.57	0.43	0	15.57	3.43	14.71	0	46.86	60.86	20.71	63.29	37.43	10.14	9	0.43	39.43	55	57.71	21	69.29	27	10.43	2.86	22	6.57
8.2	2.71444	6.48278	10	5.23778	3.53214	9	6.375	12.2919	8			0.683333	24.67	87.71	38	8.43	0	4.43	0.14	24.57	0	48.86	54.71	35.43	37.86	33.14	6.86	6.86	0.43	29.43	52.29	35.29	21.29	81.71	12.29	7.57	0.14	22.14	4
8.4	0.285556	0.856667	10	3.47778	4.0491	9	6.1075	6.4701	8			0.7	37.33	45.43	46.43	13.57	0	24.43	1.14	16.43	0	30.14	37.14	21.14	53.14	16.86	6.43	9.71	1.86	30.29	23.43	46.14	20	99.29	20.14	11.86	7.43	23.71	11
8.6	1.98111	3.48917	10	6.90556	7.27489	9	6.25125	7.64271	8			0.716667	31.17	87.71	23.29	0	0	9	7	5.71	0	40.57	50.43	28.71	33.57	39	3.43	7.43	2.29	25.57	47.14	64.71	20.29	71.57	23.43	13	10	14.43	4.71
8.8	0.475556	0.967834	10	4.74444	3.99265	9	6.6975	8.04714	8			0.733333	17.5	86.14	41.86	3.29	0	10.71	3.29	21.43	0	26.57	41.29	22.43	21.57	10.29	2.71	13.57	1.43	13.14	16.14	32.57	16.43	49.14	11.14	22.14	4.14	22.57	7.86
9	1.79333	2.63115	10	7.28556	7.72705	9	4.57125	7.83165	8			0.75	30.67	45.43	28.86	4.57	0	12.14	1	9.71	0	29.86	43.29	13.57	40.43	27	7.43	6.43	0.86	29.86	50.57	36.57	21	64.71	22.14	17	9.57	25.57	7.14
9.2	1.98333	4.46432	10	6.46111	6.84123	9	4.19625	6.23108	8			0.766667	17.33	90.71	31	14.71	0	6.57	9.43	24.71	0	28.71	41.57	29.57	18.57	26.57	4.71	4.57	1.71	21.57	52.86	23.29	11.29	76.86	14.86	18.29	3.71	21.71	10.43
9.4	3.33333	5.93893	10	3.71222	5.67469	9	4.1775	5.58794	8			0.783333	36.17	43.86	28.43	12.57	0	13.57	4.29	17.86	0	36.43	22.86	10.29	50.86	21.14	3.14	3.57	2.71	26.71	23.86	34.43	11.71	87.14	24.57	15.86	0.57	33.86	25.43
9.6	5.96889	8.42622	10	5.36667	6.04468	9	2.01625	2.77976	8			0.8	30.17	77.43	8.86	3.86	0	6	0	12.29	0	40.43	42	22.57	63.14	50.14	1.29	5.14	0.29	23.86	57.71	54.14	5.86	78.14	13	18.14	1.57	5.43	19.29
9.8	3.144	6.6715	10	6.43	6.01548	9	4.8225	10.2643	8			0.816667	16.5	68.86	39.86	0.57	0	14.71	0	21.57	0	36.29	25	24.43	29.14	23	1.71	7.71	4.43	12.29	27.29	31.29	23	59.71	7.14	16.14	0.29	22.43	9.57
10	0.729	1.66432	10	4.71444	7.39815	9	6.46375	9.31905	8			0.833333	30.67	38.43	32	0	0	13.57	0	9	0	38.71	37.14	7.71	48.71	27.71	5.43	7.57	2.57	26.14	45.14	66.71	16	83.86	17.57	18	7.86	14.86	10.86
10.2	1.786	3.71829	10	9.76222	11.6378	9	5.85571	6.85197	8			0.85	17.33	64.29	27.86	0	0	8	0.71	20.57	0	42.43	36	15	12.71	14.29	3.57	4.29	0.14	15.71	51.14	65.71	4.29	55.29	4.29	32.14	6.71	7.43	6.14
10.4	1.186	2.5958	10	5.73111	8.7921	9	7.36857	6.04121	8			0.866667	29.83	30.43	34.29	0	0	13.86	0	15.71	0	36	23	11.71	30.86	4	3.29	5.43	0.14	31.14	20.86	42	14.29	67.57	25.29	23.14	0.86	18	11.57
10.6	1.8	3.60292	10	6.03111	14.3161	9	2.28571	3.73514	8			0.883333	34.33	67.14	14.14	0	0	5.71	0	9	0	39.71	33.14	19.29	21.57	18.29	0	4.29	2	36.43	48.29	31.86	14.43	68.86	25.14	31.57	2	9	13.71
10.8	1.885	2.83394	10	7.57222	13.6447	9	2.79571	2.97492	8			0.9	19.83	67.43	35	0	0	13.29	0	17.71	0	20.71	20	17.43	17.14	9.43	0	5.86	1.29	12.57	24.14	27.71	26.14	39.86	6.29	26.43	0.29	15.14	0.29
11	2.287	4.40591	10	6.42889	6.61675	9	3.91857	6.31172	8			0.916667	35.67	34.57	18.57	0	0	5.43	0	12	0	27.86	19.57	3.29	35.86	26.43	4.43	0.43	0.29	36.57	23.86	55.43	16.86	67	18	13	1.57	15.43	0.71
11.2	6.329	9.38504	10	17.8411	18.075	9	21.0014	22.1157	8			0.933333	14.33	63	31.71	0	0	4.14	0.43	23	0	37.14	33	13	16.14	31	2.29	1.86	0.14	23.29	31.14	36	9.86	46.14	3.57	21.43	4.43	7	0.71
11.4	3.415	7.37835	10	22.2689	25.1299	9	20.51	15.2989	8			0.95	27.67	34.14	34.86	0	0	18.43	0	27	0	28.86	15.57	13.29	28.43	20.71	0.86	5.71	1.29	26	19.29	47	14.43	68.14	6	10.71	9.14	8.14	0.43
11.6	4.285	6.70397	10	19.3656	15.2266	9	14.3071	16.6938	8			0.966667	30.17	74.71	22.43	0	0	6.86	0	6.57	0	14.86	27.14	18	32.57	38.86	0.29	3	1.14	35.71	34.29	52.71	6.14	69.57	5.14	19.86	2.14	4	0
11.8	3.186	4.95831	10	25.38	19.4695	9	26.9386	23.1804	8			0.983333	14	71.86	38.14	0	0	11.71	0	10.71	0	19.14	16.43	10.57	18.14	19.43	1	2.29	0.43	18.29	17.29	30.57	0.29	41.14	6.57	23.29	4.71	6.29	0
12	3.785	4.92038	10	22.7456	27.0452	9	25.17	23.1505	8			1	30	36	30.86	0	0	12	0	6.71	0	16	30.29	8.43	34.86	33.86	3	6.86	0.57	22.86	17.86	32.57	0.43	63.86	12.57	10.29	0.57	3	0
12.2	34.044	22.7331	10	48.2689	19.6472	9	58.0037	31.9003	8			1.01667	10.67	69.43	36.86	0	0	6.86	0.29	14.86	0	18.71	37.57	8.14	15.57	32.86	1	2.57	0	22.57	2.43	20.57	2.43	55.43	6.71	20.71	1.14	4	0.29
12.4	41.857	20.4735	10	52.8089	23.1251	9	48.3738	21.4373	8			1.03333	27.17	32.57	36.29	0	0	13.29	1.14	14.14	0	24.86	13.43	10.71	22.43	19.86	3.71	3.14	1	28.14	20.14	24	0	72.43	11.43	12.86	0.57	1.57	13.14
12.6	40.274	16.9835	10	54.2689	26.188	9	39.2488	15.0225	8			1.05	31.17	50.86	21	0	0	5.14	0	4.57	0	20.29	11.57	1.43	29.43	24.29	0.86	3	0.43	27.29	43.43	29	0	62	6.71	29.86	9.57	1	14.86
12.8	52.642	21.6818	10	60.35	28.2897	9	55.3038	12.8464	8			1.06667	15	55.14	43.86	0	0	12.86	0	9.43	0	19.29	4.71	1.71	7.43	11.14	0.86	0	8.57	21.43	18.57	17.86	0	48.71	1.57	31.57	5.71	2.14	5.71
13	55.856	20.829	10	70.1756	16.9901	9	57.5725	20.7221	8			1.08333	21.17	20.86	18	0	0	13.14	0	7	0	19.29	9.14	4	26.57	42.29	4.29	6.86	13.43	32	39.86	29.71	0.29	63.43	3.57	10.14	8.86	2.14	9.14
13.2	56.343	17.206	10	65.9367	19.6798	9	63.3375	40.9762	8			1.1	12.17	52.86	18.86	0	0	5.14	2.57	14	0	27.86	13.86	3.29	16.14	21.57	4	1.86	4	19.14	24.71	32.71	4.29	42.14	0.14	27.43	5.14	12.86	3.29
13.4	59.971	19.7617	10	62.2222	18.2977	9	51.4113	27.2381	8			1.11667	24.5	32.14	48.71	0	0	2.86	0.86	15.29	0	18.57	17.14	3.57	34	17.86	1.43	5.14	4.43	24.57	11.86	28.43	14.43	69.57	2.71	17.29	4.29	13	11
13.6	52.729	21.0074	10	63.8089	19.3149	9	53.3937	27.6937	8			1.13333	22	62.29	13.57	0	0	0	1	5.71	0	14.43	17.86	1.14	38.57	25.71	3.71	1.43	6.71	21	16.86	48.14	5.43	60.71	3.14	25.86	5.29	6.43	6.43
13.8	55.128	21.2509	10	74.8233	14.4277	9	62.5538	24.4187	8			1.15	10.33	61.86	28.86	0	0	3.43	2.43	12.14	0	17.86	18.71	0.14	14.57	10.43	0	2.57	15.86	11.86	1.14	24	12.43	47.57	0	25.29	0.14	15.86	7
14	57.7	22.4453	10	70.7144	23.0601	9	56.8925	28.375	8			1.16667	23	19.71	14.14	0	0	4.14	0.29	6.86	0	6.14	22	0	32.43	6.86	1	0.43	11	17.29	4.57	29.57	14.57	66.71	0	18.57	2.14	7.14	10.14
14.2	57.329	16.6133	10	65.5867	19.0431	9	58.4813	24.1781	8			1.18333	8.33	49.71	14.14	0	0	1.86	0	13.14	0	9.57	14.43	0	14	16.86	3.43	0	3.43	2.71	8.57	30.71	11.14	61.29	0	45.29	0.29	12.71	2.86
14.4	62.385	15.7221	10	60.7633	20.5844	9	59.4087	28.5851	8			1.2	29.33	26.43	36.71	0	0	8.29	0	17	0	7.43	7.71	0.14	7.71	8.86	1.86	0	8.86	18.14	8.71	33.86	23.71	66.57	2.57	15.71	8.86	12.57	0
14.6	58.401	22.1652	10	64.6344	19.2395	9	49.9462	33.8954	8			1.21667	29.5	47.43	15	0	0	0.57	0	7.29	0	4.29	13	0.29	17	7.71	0.14	0	7.29	27.29	30.14	45.14	12.71	64.86	6.57	31.43	1.71	6.86	1.14
14.8	59.385	18.0614	10	72.7144	20.7273	9	59.7313	27.273	8			1.23333	9.67	41	42.43	0	0	3	1	7	0	9.86	13.14	0.86	9.43	0.57	0.29	0	11.71	13.14	1.57	28.29	18.86	35	1.57	22.43	0	8.86	2.86
15	56.356	23.7565	10	71.4744	19.8886	9	59.2687	25.5722	8			1.25	21.33	25.43	19.86	0	0	1.71	0	6.14	0	5.14	9.14	0	24.29	21.14	2	0	0.43	18.71	21.71	45.71	13.71	74.71	2.14	8.57	6.57	4.86	0
15.2	56.115	16.2589	10	64.1578	17.4096	9	59.59	23.1835	8			1.26667	9.33	53.86	21.57	0	0	6.14	0	9.43	0	8.43	16.29	1.14	4.43	13.14	0	1	6	9.29	23.86	34.57	7.29	57.86	2.86	15.86	0.43	5.71	0
15.4	52.059	22.6354	10	54.6189	14.3892	9	44.125	21.6505	8			1.28333	21.5	22.14	16.71	0	0	0.71	0	13.71	0	1.14	14.57	2.57	13.71	6.29	0	1.57	11.86	13	12.57	35.43	20	71.14	1.14	7.71	7.71	4	0.14
15.6	55.815	18.847	10	60.0156	24.6197	9	44.9663	30.2612	8			1.3	21.5	24.14	6.57	0	0	0	0	1.29	0	3.57	16.29	0.86	1.43	7.57	6.57	0	2.86	16.29	21.14	35.71	13.29	64.43	4.14	11.29	2.14	7.14	0.43
15.8	60.542	18.216	10	70.2233	19.978	9	53.6788	23.0984	8			1.31667	8.67	43	22.71	0	0	5.57	0	10.14	0	8.43	19.57	5.14	3.86	3.14	1.43	0.86	8.71	16.29	14.71	16.14	3.86	36.71	4.14	9.86	1.43	8.14	2.71
16	54.788	15.5064	10	57.5556	23.1726	9	49.1437	17.998	8			1.33333	13	26.43	7.57	0	0	4	0	6.29	0	0.86	31.57	0.43	6.86	1.14	1.71	0	8	28.57	27.29	19.14	1.43	54.71	4.29	5.71	1.57	3	5.86
16.2	58.574	18.1416	10	60.3333	16.179	9	55.2325	16.5042	8			1.35	6.5	48.57	4.43	0	0	2.29	0	11.71	0	0	20.71	5.71	1	2.43	0.71	0	4.57	6.29	21.71	21.43	0	48.29	3.14	7.86	1.57	5	2
16.4	54.332	18.8183	10	48.1433	10.9667	9	50.2675	17.1041	8			1.36667	14	20.71	13.29	0	0	10.71	0	14.14	0	0	15	7.14	4.43	4	1.86	0	9.71	13.43	5.29	23.43	2	77.29	2.29	2.86	2.29	0	0.57
16.6	57.138	19.1156	10	49.8556	21.1336	9	43.125	25.7318	8			1.38333	15.67	51.14	8.71	0	0	3.86	0	7.43	0	2.57	18.43	0	9.14	7.29	0	0	4	18.86	24.29	51.57	2.29	66.43	6.86	12.71	1.86	3.14	0.29
16.8	57.638	22.6223	10	61.8744	26.7744	9	49.285	20.0487	8			1.4	11.83	50.43	26	0	0	10.14	0	15.43	0	8.86	35.86	4.57	6.71	2.86	0	0	5.86	12.86	6.71	19.14	18.57	44	0.71	9.86	0.57	9.86	0.29
17	59.119	21.4765	10	60.3511	25.9528	9	52.2338	20.801	8			1.41667	17.17	23	13	0	0	12	0	6.43	0	4.14	41.86	0.43	6.71	1.43	0.14	0	4.14	22.14	25	40.57	26.14	64.71	4.71	9.71	0.57	4.29	0.57
17.2	63.236	16.3182	10	46.7611	8.99735	9	47.2488	23.769	8			1.43333	11	47.43	15.57	0	0	2.57	0	10.43	0	10.14	30	10.71	7.86	5	0	0	4.43	17.57	26.14	34.43	11.43	61.14	1.14	13	3	1.71	0.29
17.4	58.678	13.8471	10	42.2389	12.1425	9	38.2687	19.8237	8			1.45	17.83	22.86	18.29	0	0	2.71	0	13.29	0	8.29	32.71	1.29	12.57	0.71	3.43	0	9.71	16.14	18.86	34.71	15.57	87.14	0	8.86	5.71	3.71	1.29
17.6	51.043	14.5487	10	51.0789	23.4966	9	37.6613	23.2795	8			1.46667	22.83	39.29	6.43	0	0	1.43	0	0.57	0	5.86	31.86	8.43	15.86	2.43	4.57	0	4.57	17	34.86	35.29	7.14	73.57	0	16.14	1.71	0.86	1.14
17.8	58.01	18.2997	10	52.9678	25.9749	9	45.2512	22.6116	8			1.48333	6.17	40.71	12.86	0	0	0.14	0	5	0	6.71	38.14	1	5.29	1	2.29	0	15	10	21.43	10.71	13.14	54.29	0	18.86	0.29	3	4.86
18	53.372	24.8796	10	56.0011	20.5515	9	42.3738	19.7185	8			1.5	7	19.29	9.29	0	0	3	0	2.57	0	0	29.71	1.57	11.86	3.14	4.14	0	10.43	12.29	26	36.86	16.71	71.86	0	10.29	1.57	2.14	0
18.2	58.762	19.9769	10	47.7456	19.897	9	31.8562	17.4685	8			1.51667	1.67	33	12.71	0	0	1.43	3.14	7	0	0	26.43	1.14	5.43	7.14	0.29	0	6.71	6.57	23.57	19.43	6.86	67	0	21.29	1.43	4.29	0
18.4	48.839	26.1498	10	44.9844	12.6811	9	32.23	18.9618	8			1.53333	15	19.29	10.29	0	0	2.29	3.14	8.43	0	0	24.86	0.71	12.57	3.71	2.43	0	12.86	15	8.57	20.29	13.71	56.57	0	11.29	1.57	4.86	1
18.6	48.526	20.0688	10	47.8889	22.2383	9	25.5712	15.3449	8			1.55	3.5	40.43	1.86	0	0	3	1	0	0	0	26.71	0.14	23.43	8	6	0	12.29	26	18.86	18.29	6.86	52	0	7.14	0	0.43	0
18.8	56.625	13.743	10	54.3967	29.4853	9	35.3212	15.6068	8			1.56667	2.67	36.43	0	0	0	2.43	2.57	7.29	0	0	38.71	0.43	16.57	4.43	0.14	0	12.29	11.86	11.71	17.57	0.71	54.14	0	17.43	0	0.43	0
19	48.678	23.0963	10	55.6033	29.4564	9	32.6962	23.5948	8			1.58333	7.33	19	1.71	0	0	0.71	0	1.43	0	0	40.43	0.43	22.29	5	0.71	0	8	26.43	25.14	28	6	70.71	0	3.43	0	1.14	0
19.2	51.512	26.4166	10	47.9978	21.3234	9	37.0012	22.7676	8			1.6	3.67	40.43	1.86	0	2	36.43	3.29	9.43	36.43	0	23.43	0.43	6.29	4.57	2.29	0	11.86	19.57	24	19.86	2.71	51.14	0	11.57	0	0.43	0
19.4	42.247	24.0602	10	38.7933	23.5882	9	28.035	22.4776	8			1.61667	3.5	16.43	12.71	0	0	1.57	0	11.86	0	0	33.57	1	21.86	3.71	7.14	0	13.86	19	13.14	10.57	10	75	0.86	6.14	0.57	5.14	0.14
19.6	51.29	19.5507	10	44.5733	25.7023	9	28.59	19.6175	8			1.63333	3.5	36.71	5.14	0	0	0	1.86	6	0	0	17	0.29	24.29	10.57	4	0	7.29	22.57	15.43	23.43	6.43	60	0	11.29	0.14	1.43	0
19.8	45.159	24.4918	10	43.2689	23.5965	9	34.9813	18.8569	8			1.65	2.33	28.43	9	0	0	0	3.29	13.57	0	0	24.14	1.14	18.43	2.29	0.71	0	17.43	12.43	8.71	14	12	40.86	0	12.43	0	6.86	0
20	47.827	25.6822	10	44.3667	24.9031	9	26.355	15.7289	8			1.66667	0	21	2.14	0	0	0	1	6.29	0	0	26.29	0	32.86	8.29	6.71	0	5.43	23.57	20.57	17.29	7.57	53.14	0	6.14	1.57	2.71	0
20.2	48.462	30.6387	10	40.9511	21.4176	9	29.1425	19.3847	8			1.68333	0.17	32.43	7	0	0	0.29	0.14	15.29	0	0	13.71	1.29	12.43	2.29	2.71	0	12.14	7	31	22.57	7.14	48.43	0	6.14	0	0.43	0.43
20.4	40.231	24.0311	10	38.6667	16.4343	9	24.3925	19.4439	8			1.7	0	13	16.29	0	0	0	3	14.14	0	0	25.57	0.86	29.71	3	7.57	0	9.43	12	16.14	15.29	13	57.71	7.57	2.29	0	0.14	0
20.6	39.544	26.5519	10	42.38	19.9473	9	24.6962	14.8969	8			1.71667	12.83	26.29	3	0	1.57	0	5.86	8.86	0	0	10.29	3.86	21.14	2.29	4.86	0	8.14	13.14	25.71	28.43	3.71	56.71	9.14	5.71	0	0.43	0
20.8	40.693	24.8217	10	45.4933	19.3737	9	31.8225	11.7577	8			1.73333	9.33	40.71	7.29	0	3.57	0	5.57	13	0	0	13.14	0.71	7.57	0	0.86	0	8.43	4	6.57	17.86	11	50	2.86	1.43	4.86	3.57	0
21	42.257	29.0552	10	47.1933	27.1188	9	40.3937	20.163	8			1.75	5.17	20.43	10.14	0	0	0.14	0	8	0	0	21.14	0	16.43	1.29	2.14	0	11.86	7	9.86	21.86	8.71	51.57	7.71	2.86	10.71	8.71	0
21.2	39.663	26.0935	10	43.6022	15.9452	9	36.9637	12.7351	8			1.76667	10	31.86	0.29	0	0	0	0	11.57	0	0	8.86	0.29	5.86	0.43	4.14	0	15.71	12.71	9.71	17.43	2.86	54	3	12.43	1	4	0
21.4	44.596	27.1748	10	42.2367	19.7655	9	35.59	20.9875	8			1.78333	3.5	13	6.86	0	0	0.14	0	15	0	0	9.86	0	5.43	3.43	4.86	0	12.86	17	7.71	19.57	11.29	60.43	12.29	6	0	11.86	0
21.6	40.079	22.173	10	49.8567	14.3328	9	35.0187	18.6495	8			1.8	0	27.71	4.29	0	0	0	4.29	5.71	0	0	3.86	4	4.14	2.14	3.71	0	3.14	21.14	14.43	20.86	7.57	51.71	13.57	13	3.43	6.71	0
21.8	46.074	23.7463	10	53.0633	11.2835	9	35.4637	9.53356	8			1.81667	2.33	14.86	13.29	0	0	0	2.29	12.57	0	0	3.86	10.43	2.57	0.71	1.43	0	2.14	6.29	10.14	9.29	10.29	25.29	2.71	10	5.14	13	3.71
22	42.824	22.4139	10	56.5233	22.189	9	42.43	16.473	8			1.83333	1	9.57	5.14	0	0	0	0	6.43	0	0	15.14	4.86	8	6.43	0	0	7.86	7.57	6.86	24.86	12.71	49.57	11.43	2.71	5.71	16.29	0
22.2	45.826	23.1264	10	52.0322	19.1254	9	52.4825	19.5477	8			1.85	0	25.43	5.57	0	0	0.29	0	12.71	0	0	8.86	7.57	5.57	0.71	0	0	1	9.29	9.29	15	5.29	41	3.57	4.71	0	8.14	0
22.4	44.266	26.2402	10	43.5233	18.2698	9	42.7325	19.2657	8			1.86667	4.33	9.86	2.43	0	0	0	1.29	1	0	0	14.57	8.29	3.86	0.43	1	0	5.14	3.86	4.71	26.57	13.29	42.57	12.57	4.57	6.14	25.71	0
22.6	40.658	24.0009	10	53.54	12.2012	9	44.25	19.1312	8			1.88333	2.33	24.86	1.71	0	0	0	1.71	0	0	0	8.43	5	8.86	1.29	1.43	0	4.43	14.86	13.43	43	6.14	49.86	17.14	6.43	1.57	12.57	0
22.8	39.782	27.8641	10	56.9689	15.2902	9	43.355	19.9802	8			1.9	4.67	16.71	3.43	0	0	2	0.43	12	0	0	13.43	1	5.57	0	0.14	0	11.71	5.57	6.29	18.57	0.14	41.86	8.86	15	0	21.86	0
23	42.995	23.7311	10	55.3644	12.9889	9	54.7313	16.5171	8			1.91667	5.33	6.43	0	0	0	2.43	2.86	7.86	0	0	4.14	0.57	22.86	0	4.57	0	14.29	19.57	8.86	43.71	0	57.86	27.71	9.43	0	13.14	0
23.2	44.338	22.3601	10	53.3811	19.8608	9	53.6425	20.1749	8			1.93333	0	16.71	4.86	0	0	0	4.71	12.71	0	0	3.29	8.14	5.86	0	1.43	0	9.86	14.29	1.14	15.43	5.29	51.29	14.29	16.86	4.57	10.29	0
23.4	42.354	22.9268	10	40.0478	17.2678	9	39.4475	17.9656	8			1.95	0	12.71	9.57	0	0	0.29	2.14	13.14	0	0	8.43	7.71	15.43	0	0.14	0	8.14	12.29	5.14	12.57	4.43	50.29	26	11.14	2.14	24.86	0
23.6	33.676	20.1702	10	41.4767	17.2955	9	41.4487	17.1933	8			1.96667	0	19.71	0	0	0	5	6.57	6.29	0	0	2.57	3.43	11.86	0	2.43	0	7.14	14	0.29	22.29	5.29	60.43	25.57	22.29	0	18.57	0
23.8	42.439	25.9611	10	52.6989	18.1699	9	48.2125	11.9872	8			1.98333	0	19.86	0	0	0	2.14	3.71	11.71	0	0	12.14	7.43	3.57	1.14	0.86	2.43	13.14	8.43	0	6.86	15.57	40.14	14.29	14.71	0	10.86	0
												2	0	11.57	0	0	0	0	0	7.71	0	0	15.57	4	11.43	0	4.43	1.57	15.86	20	7.43	20.86	13	54.57	13.14	5.14	0	22.43	2.57
												2.01667	0	23.14	7.71	0	0	0	0.57	6.71	0	0	8.43	5.14	0.86	0	3	5.71	4	7	10.14	20.86	6.29	49.43	7.29	12.71	0	3.57	0
												2.03333	0	8.57	4.43	0	0	0	0	14.29	0	0	18.14	4.57	4.86	0	4.71	1	9.71	15.71	7.29	11.71	12.43	49.14	16.86	12.29	0	21.29	0
												2.05	0	15.14	0	0	0	0	0	8	0	0	16.57	4.43	6	0	4.14	0	11.86	12.71	12.71	16	6.29	57.57	19	18.57	0	13.14	2.86
												2.06667	0	17.14	2.43	1.57	0	0	0.43	13.43	0	7.86	9.43	5	1.29	0	5.29	1.14	14.71	12.57	8.43	8.14	12.29	54.86	14	16.43	0	24.57	3.57
												2.08333	5.67	5.71	1.57	0.29	0	0.14	0	6.71	0	0.43	4	5.29	0	0	5.43	0	13.29	21.57	10.86	15.71	11	65.29	27.57	9.86	5.43	12.29	9.14
												2.1	0.83	11.43	2.29	4.43	1.29	0	0	8.29	0	0	5	3.29	1.86	0	2.14	0	5	11	10	15.71	7.43	46.86	12.57	18.57	1.71	4.43	13.29
												2.11667	2.17	5.86	2.29	2.57	8.71	0	3	19.29	0	0	9.57	0.43	11.71	0	4.43	36.43	42.57	22.71	4.29	0.29	12.86	65.29	26	6.71	0	12.86	0
												2.13333	0	6.86	0	5.57	0	0	2	12.43	0	0	20.29	4.29	2	0	5.71	14.71	38	58.86	7.86	11.29	7	63.43	24.57	16.71	0	36.71	36.43
												2.15	0	15.29	0	3.86	0	0	0	10.86	0	0	16.86	9.71	0	0	3.71	0	14.43	9.29	9.86	4	12.86	44	13.29	10	0	17.29	0
												2.16667	6.33	1.14	0	1.43	0	0	1.14	3.43	0	0	23.71	3.57	0	0	6.43	0.71	13.29	19.86	9.29	7.71	16	60.86	21	1.86	0	18.86	7
												2.18333	3	6.71	0	0	6.57	0	7.29	8.86	0	0	21.57	13.86	0	0	3	3.71	3	11.29	8.14	8	6.14	58.71	11.29	3.71	0	5.71	13.71
												2.2	9.17	3.43	0	0	10.86	0.14	2.86	21.29	0	0	11.57	8.14	5.29	0	3.29	1.14	1.43	22.71	1.29	10.86	12.71	74.43	23.29	5.57	0	14.86	6.86
												2.21667	4.33	7	0	0.29	5.29	0	1.86	11.57	0	0	19.29	2	18.71	0	4.43	5.57	0.71	15.71	0.29	14.14	6.57	58.71	27	6	0	7.86	11.29
												2.23333	4.33	0.14	0	0	5.14	0	1.29	16	0	0	13.86	6.14	8.14	0	3.29	2.57	6.29	7.57	5.86	6.57	14.14	38.86	12.43	7.57	0.57	22.14	8
												2.25	18.83	0.29	0	0	4	0.43	0.43	6.14	0	0	18.29	2.71	1.14	1.71	4.57	0	3.86	14.14	8.29	7.29	13.14	65.43	24.57	6.57	0.14	17	16.29
												2.26667	8.67	1.71	0	0	2.86	0	0.43	11	0	0	20.71	2.57	3.71	0.14	4	0	1.14	7.86	8	4.43	0	37.86	12.43	20.43	0.29	5.43	13.29
												2.28333	23.33	4	3.29	0	0	0	0.43	18.86	0	0	13.86	5.71	5.57	0.71	2.29	0	2.86	12.57	4.43	11.29	11.43	42.71	18.43	12.57	1.14	11.57	5.57
												2.3	14.17	12.29	0.86	3	0	0	0	5	0	0	14	13.29	3.14	0	3.86	1.71	3.71	10	8.71	17	6.86	49	21.57	25.14	0	6.57	13.57
												2.31667	8.33	5.86	0	2.43	0	0.29	0	13.71	0	0	12.57	9.86	1.71	0	1.29	3.14	11.29	9	13.14	2.86	14.57	21.14	9	23.29	0	12.14	11.71
												2.33333	13.83	7.14	0.43	0	0	0	0	6.86	0	0	2.14	2.71	4.71	0	1.71	0	7.29	19.86	5.57	3.14	12.14	51.71	21.43	12	0	7.29	16.29
												2.35	0	20.43	2.14	0	5.86	0	0	16.71	1.43	0	6.86	11.29	5.71	0	3.14	0	1.86	12.14	6.71	2.29	3.43	37.71	8.43	22.29	0.43	8.14	16.71
												2.36667	0.5	3.29	5.43	3	12.29	0	2	8.86	3.29	0	2.57	7.57	2.29	0	3.57	0	4.43	7.57	2.29	6.43	4.57	41.57	18.71	6.14	2.43	13.14	12.43
												2.38333	5.83	0	4	5.14	5.86	0.86	0	7.57	0	0	15.29	2.57	0	0	2.57	0	1	5.57	4.14	13.43	6	64.43	20.57	7.14	0	8	12.71
												2.4	6.17	5.71	2.57	4.29	12.86	0	0	9.71	5.43	0	7.57	7.57	0	0	2.86	0	3	2.43	3.57	3.86	27.43	43.43	10.43	7.29	0	18	8.57
												2.41667	6.5	3.43	5.14	1.43	6.86	0	0	5	0	0	7.43	11	0	0	7.71	0	2	13.57	3.29	11	17.43	64.57	13.86	1.43	0	13.29	10.57
												2.43333	2	1.14	0.86	0	13.86	0	0	15.57	0	0	6.71	0.29	0	0	2.71	0	0.86	6.86	1	1.86	7.29	47.43	7	20.86	0.86	8	8.29
												2.45	8.33	0.14	4.14	0	11.71	0.14	0.57	14.43	4.57	0	10	2.14	0	0	13.43	0	0.86	18	0.29	9.43	16.29	69.43	16.29	12.29	0.29	14.57	4.86
												2.46667	2.67	2.29	1.29	0	16	0	0	6.14	3.43	0	18.29	5.57	0	0	10.14	0	2.14	22	3.71	11.57	9.29	63.71	23.14	11.86	1.43	11.71	6.86
												2.48333	7	8.43	5.14	0	29.71	1.71	0	16.86	0	0	16	3.71	0	0	3.71	0	2.14	5.71	0.71	6.71	25.86	42.43	14.43	8.86	0	12.43	10.71
												2.5	18.17	7.86	12	0.57	14.14	0.29	1.14	8.86	0	0.57	9	3.29	0	0	4.57	0	0.43	18.14	0	10.43	26	62	25.29	3.57	0	16	16.71
												2.51667	9.5	7.29	7.14	2.71	30	1.29	1.57	22.14	0	0	10.57	1.86	0	0	2.71	0	0	8.71	0	4	9.29	48.14	14.14	2.71	0	5.86	14.29
												2.53333	16.67	4.43	5.14	0.29	18.29	5.29	0	25.29	0	0	20.71	3.14	0	0	5.86	0	0	8.29	0	8.29	11.29	55.29	20.86	0.29	0	8.86	14.29
												2.55	18	6.43	2	0	12.43	1	0	12	0	0	24	12.43	0	0	4.86	0	0	18.71	3.43	9.57	13	45	13.43	1.14	0	7.43	6.29
												2.56667	7.83	7.14	10.71	0	26.57	6.43	0	21.86	0.86	1.57	23.57	12.71	0	0	1.57	0	0	3.14	13.14	4	22.57	29.43	10.57	0.43	0	3.29	1.43
												2.58333	15.83	0	17	0	10.57	10.71	0	11.57	3.71	3.43	25.71	9	0	0	0.29	0	0	12.57	8.71	9.29	25.57	32.29	19.71	0.29	2.14	7.14	20.29
												2.6	9	2.43	8.29	0	23	1.86	1	20.86	0.14	0	22.14	10	0	0	0.43	0	3.14	10.29	5	4.14	16.29	32	11.29	0	5.43	3.43	17.43
												2.61667	12.5	0	24.57	0	13.43	0	0	10.71	0.57	0	15	10.29	0	0	3	0	1.14	21.57	4.57	7.71	28.43	63.57	14.86	0	6.86	16.43	13
												2.63333	18	0	10.43	0.14	15.71	0	0.29	7.57	0	0	16.29	9.57	0	0	6.14	0	0	22.43	6.86	2.29	14.43	53.71	15.43	1.43	6.14	11.71	9.43
												2.65	6.33	0	20.43	0	22.57	6.29	0	20.71	0	0	19.43	11.71	0	0	1.86	0	0	7.86	5.29	3.71	25.71	39.14	11.86	0	4.43	25.86	12.57
												2.66667	10.17	0	15.57	1.29	7.57	2.43	0	10	0	0	10.57	7.86	0	0	1.43	0	0	14.43	2.71	8.29	27.86	61.57	14.71	0	11.43	34.14	36.57
												2.68333	3.67	0	13.29	1	15.57	0.71	0	12.14	0	0	8.71	0.29	0	0	2.71	0	0	9.71	5.14	7	7.14	50	5.43	4.29	6	20.86	12.43
												2.7	10.17	0	14	0	6	1.71	0	22.43	0	0	24	3.86	0	0	4.29	0	0.57	20.29	3.14	2.43	11.29	63.86	5.86	2.71	7.57	34.57	17.29
												2.71667	11.83	7.57	9.43	0	7.57	1.86	0	7.86	0	0	26.86	0.29	0	0	1	0	1	8.86	10.14	6.14	6.14	58.29	9.14	7.14	5.86	18.14	18.86
												2.73333	4.5	4.29	6.71	0	6.29	3.14	0	17.14	0	0	29.43	6.14	0	0	0.71	0	0.43	8.71	13.86	6.29	21.43	39.86	4.43	4	3.43	26.29	9.14
												2.75	16.67	0	9.29	0	0	1.86	0	5.43	0	0	31.14	5.57	0	0	0	0	1.71	13.57	6	7.57	28.29	59.29	17.29	2	6.71	16.14	25.57
												2.76667	4.17	2.86	6.57	0	0	0.57	0	19.29	0	0	25.43	2	0	0	0	0	2.14	7.71	10.86	6.57	13.57	54	7	3.29	0.43	12.86	23.43
												2.78333	8.83	3	0	0	0	0.71	0	18	0	0	21.43	1.29	0	0	0	0	4	18.86	5.71	11.14	16.43	69	12.71	1.43	5.57	8.71	24
												2.8	5	6.29	0	0	0	0.86	0.14	12.86	0	0	16.57	0.43	0	0	0.71	0	2.29	16.57	29	10	5	70	5.71	3.57	10.43	9.29	25.14
												2.81667	0	0	4.14	0	3.86	2.43	2.86	18.43	0	0	18.43	3.86	0	0	1.43	0	1.29	11.29	22.29	6.57	19.57	36.71	3.29	0.14	0.86	1.86	13.29
												2.83333	0.83	0	6.43	0	7.86	0.86	4.14	10.86	0	0	27.57	0	0	0	1.14	0	1.86	14.29	13.29	10.43	17.29	56.14	18.43	0	5	4	21.71
												2.85	0.83	0	11.71	0	11.71	3.86	4.71	26.29	0	0	22.29	1	0	0	2.29	0	2	3.71	15.86	6.86	3.57	42.57	12	4	0.86	4.14	1.29
												2.86667	12.17	0	14.43	0	5.57	5.29	3.14	19.57	0	0	22.14	0.57	0	0	3	0	3.43	20.43	14.14	8.43	5.86	71.71	23	2.43	15.86	5.57	7.14
												2.88333	15.83	0	8	0	5.14	0.71	1.14	11.43	0	0	21.71	1	0	0	0.14	0	8	16.57	22.14	12.14	7.43	73.14	20.14	4.43	10.57	1.29	15.29
												2.9	0	0	12.86	0	7.71	0.71	1	10.71	0	0	20.43	1.43	0	0	0	0	5.14	6.43	5.57	1.71	10.14	44.14	8.14	2.57	0.71	1.29	7
												2.91667	1.5	0	9.57	0	6.57	0	1	5.71	0	0	31.14	0.14	0	0	0.29	0	4.14	9.57	17.43	2.43	20.29	45.43	17.71	0	13.86	0	18.43
												2.93333	3.33	0	7.71	0.43	13.43	0	5.14	11.43	0	0	18.29	0.71	0	2.43	0	0	3.57	6.71	26.43	1.57	11.57	53.43	15.14	0.14	6.71	0.43	14.43
												2.95	5	0	6.71	4.14	7.71	0	3.29	8.57	0	1.43	14.86	2.57	0	0	0	0	0.71	12.86	12.29	6.29	19.43	80.29	20.29	0	11.14	1.14	13.29
												2.96667	12	0	4.71	0	14.29	0	4	0	0	4	17.57	0.29	0	0	0	0	5.86	10.57	23	7.29	17.71	71.29	16.14	0	17.29	0.14	20
												2.98333	7.83	0	20.71	0	11.71	0.29	6.71	8	0	0.14	23.57	0.71	0	0	0	0	10.29	5.57	16	1.71	20.86	52.14	6.14	0	10.71	2.57	14.29
												3	11	0	12	0	3.57	0	0	7.14	0	0	30.29	0	0	0	0	0	3.57	10.43	21	5.29	14	58.57	18.43	0	22.43	1.71	17
												3.01667	0.33	0	9.43	0	0	0	4.86	11.86	0	0	24	2	0	0	0	0	11.29	3.86	28.57	4.57	10.57	36	9.29	0	13.43	1.14	16
												3.03333	0.83	0	13.86	0	0	0	0.86	15.57	0	0	22.43	0	0	0	0	0	5.57	10.71	14	11	18.43	62.43	12.86	0	12.86	0.29	9.57
												3.05	3	0	5.57	0	0	0	2	6.29	0	0	22.57	4	0	0	0	0	4.14	1.71	25	13.57	14	45	14.86	0	22.86	0	9.86
												3.06667	0	0	16.57	0	0.14	0	1.57	16.71	0	0	24.71	0.14	0	0	0	0	5.29	0.14	11.43	3.57	13.71	28	4	0	11.43	0.29	14.86
												3.08333	0	1.29	16.57	0	1.57	0	0.57	6.71	0	0	25.29	0	0	0	0	0	9.86	13.14	14.86	7.86	21.14	52.71	9.43	0	21.29	0	6.14
												3.1	0	3.29	6.86	2.43	4	0	4.14	19.29	0	0	14.71	0.43	0	0	0	0	3.57	6.14	26	4.29	23	52.14	6.29	0	10.43	0.86	0.86
												3.11667	2.5	0	12.43	4.43	2.86	0	2.29	13.86	0	0	23.71	0	0	0	1.43	0	2.86	11.57	13	2.14	3	66.14	5.14	0	32.71	2.29	0.29
												3.13333	2.5	1.71	9.57	0.86	4.57	0	0.57	11.43	0	0	26.71	0.43	6	0	0.86	0	8	6.57	28.29	2.43	5.71	50.29	11.71	2.71	25.86	0.14	5
												3.15	0.67	8.29	15.14	0	0	0	4.86	15.86	0	0	34	0.71	0	0	0	0	6.14	4	20.71	0.43	25	46.14	7.43	1.29	7.71	1	2.86
												3.16667	4.67	1	12	0	0	0	3.86	5.86	0	0	27.43	0.71	0	0	0	2.71	1.57	8.71	18.43	0.71	25.14	41.71	9.57	0	12.71	0	6
												3.18333	2.5	2.14	3.43	5.57	0	0	6	9	0	0	23.57	0.86	0	0	0	0.86	6.29	6.43	26.14	9.86	8	54.71	9.29	0	6.86	1.71	4.57
												3.2	5.33	0	11.71	4.86	0	0	0.14	0.43	0	0	19.29	0.71	0	0	0	3.57	4.29	7.14	12.29	7.14	22.57	44.29	5.29	0	22.29	0	0
												3.21667	0	0	2.43	0	0	0	1	9.57	0	0	19	0.57	0	0	0	1.29	5.29	6	29.71	6.71	25.57	34.57	0	0	16.14	0	0
												3.23333	0	0	6	0	1.14	0	10.14	13.29	0	0	19.57	0.71	0	0	0.14	0	1.86	4.29	19.57	7.57	30	24	0	0	7.71	0.14	4.43
												3.25	1.5	0	3.86	0.86	0	0	0	5.86	0	0	20	0.14	0	0.29	0	5	4.14	11	17.71	8.14	26.14	20.86	0	0	18.86	0	1.71
												3.26667	0	0	4.29	6.14	0	0	0.57	10.86	0	0	10.57	0.57	0	0.57	0	0	13.14	3.43	14.43	23.43	19	26.14	0.71	0	7.86	0	0
												3.28333	1.5	0	9.86	2.57	0	0	0	13.57	0	0	6.29	1.86	0	3.43	0	3.57	21.71	1.57	7.14	9.29	20.14	20.57	4	0	24.43	1.43	7.57
												3.3	0.5	0	5.14	5.71	0	1.86	0	11.71	0	0	17.14	2.14	0	1.29	0	1.71	9.29	5.29	15.71	12.57	22	23.43	4.29	0	23.43	1.29	13.43
												3.31667	0.67	5.14	9.57	8	0	0	2.43	14.29	0	0	15.43	1.71	0	0	0	0	17.86	3.14	15.57	13.43	25.86	25.29	3.14	0	10.86	3.71	17.57
												3.33333	0	2.43	8.86	0	0	0	2.57	9.43	0	0	14.29	1.71	0	0	0	0	4.29	4	15.86	13.14	28.57	30.57	2.14	0	14.43	1.43	18.14
												3.35	0	4.29	4.57	0	0	0	7	16	0	0	8	1	0	1.57	0	1.43	9.57	5.57	9.57	13.71	28.57	26.71	0	0	8.86	0.57	9.86
												3.36667	0	0	10.29	0	0	7.29	2.29	15.29	0	0	13.86	2.86	7.43	4.43	1.29	0	19.29	10.14	12	9.43	18.43	27	1.14	0	15.86	3.57	9.43
												3.38333	0	0.86	4.14	0	0	7.86	0	8	0	0	15.57	0.14	4.29	3.14	2.43	0.43	6.29	14	13.14	12	31	32.14	0	0	11.14	0	13.43
												3.4	0	1.71	8.86	0.43	0	3.29	0	14.29	0	0	17.86	5.29	0	0.43	0	0	16	5.14	6.57	6.43	32.29	22.14	0	0	2.86	0	2.43
												3.41667	0	2.14	9.86	6	0	1.57	0	6.86	0	0	27.14	0.14	0	1	0	0	7	10.71	27	9.71	11.57	25.71	0	0	20.29	0	2
												3.43333	0	9.14	5.14	0	0	0	1.29	16.71	0	0	20.43	2.57	0	2.71	0	0	10.86	7	26.57	4.71	9.14	22.86	0	0	9.29	0	4.14
												3.45	2.5	1.14	3.43	0	0	4.57	0.71	6.43	0	0	14.43	1.14	0	1.29	0	0	18.29	11.43	13.43	7.71	12.71	26.14	0	0	13.71	1.86	17
												3.46667	0	1	4.43	0	4	3.71	0	4.43	0	0	12	6.29	0	3.86	0	0	6	12.86	33.29	10.71	24.86	23.57	0	0	18.71	11.14	5.14
												3.48333	0	0	10	0	0.86	0.14	0.71	13.57	0	0	7.57	6.71	0	1	2.43	0.57	7	0	15.57	9.71	17.43	14.86	0	0	10.71	6.71	18.14
												3.5	0	0	9.29	4.14	0	3	0	1.29	0	0	18.14	2.29	0	1.57	2	2	3.57	0	25.14	10.43	23.14	21.57	0	0	19.14	14.14	8.57
												3.51667	2	1.14	0.43	10.29	0	4.43	0	14.43	0	0	18.57	14	0	0.29	1.43	1.43	9.43	0	14.29	26.57	25.86	18.29	0	0	7.86	9.57	2.71
												3.53333	3.33	0.43	9.14	9.29	0	9.57	0	14.14	0	0	23.86	10.14	0	0.29	2.14	0.86	0.29	0	8	24.86	22.71	23.29	0	0	22.71	6	7.71
												3.55	0	3.71	4.43	5.86	0	5.29	0	5.86	0	0	13.57	4.57	0	0	1.57	1.57	0.14	6.57	29.57	41.86	24.57	24	0	0	21.14	8.86	1.57
												3.56667	3.33	0	2	1.43	0	12.29	0	12.57	0	0	21	10.14	2	0	2.43	0	11.57	5.71	10.14	14.43	32	15.71	0	0	3.43	2.29	8.57
												3.58333	8	0	0	5.14	0	12.43	0	4.14	2.71	0	32.86	4.57	0.71	0.57	6	0	4.71	13.86	20	17.43	19.86	22.86	0	0.29	14.29	14.29	12.43
												3.6	3.67	0	0	12.43	0	6.57	0.57	12.29	4	0	21.71	2	2.14	7.43	1.86	0	0.29	5.71	26.43	21.43	25	16.71	0	7.57	8.43	13.86	2.29
												3.61667	13.67	0	0	9.43	0	11.43	1.29	15.57	0.29	0	32.43	14.86	0	0	3.57	2.43	1.14	14.29	3.14	30	18.29	30.29	0	0.86	10.14	14.14	6.43
												3.63333	17	0	1.43	1.57	0	6.57	0	8.14	2.86	0	28.57	13.43	0	1.43	4.29	2.71	3.86	12.86	9.29	33.14	20.86	20.29	0	7.71	19	18.57	0.43
												3.65	13.67	0	0	0	0	9.14	1.14	13	0	0	34.71	8	0	4	2.43	4.14	14.57	5.86	7.14	11	31.14	27.57	0	1.71	8.14	8.86	6.14
												3.66667	29.83	0.43	0	0	0	1.29	0	7.43	0	0	48.57	9	0	0.71	4	1.86	8	14	7.71	18.86	13.29	26.71	0	0.29	12.14	12.43	4.14
												3.68333	18.67	10.86	0	0	6.43	0.57	0	15.43	0	1.86	38	9.29	0	4.86	2	4	5.29	7.43	16	10	13.71	26	0	5.71	10.86	3.71	2.14
												3.7	21.33	1.71	5.43	2.14	6.86	1	0	1.71	0	0	35.86	16.43	0	3.43	0	11.43	15.14	12.43	8.14	15.43	11.57	23.43	0	1.57	12.71	7.43	3.86
												3.71667	18.83	0	2.14	0	14.57	5.43	2.71	0	0	3.71	33.29	20	0	5.43	0	5.57	5.86	11.43	12.29	25.86	26	28.57	0	3.14	1.86	10.43	2
												3.73333	7	0	0	0	6.71	9.14	6.29	0	11.14	3.86	34.43	7.29	0	3.43	0	11.14	13.71	0	0.43	13.43	22.71	21.71	0	4.57	6.57	4.71	3.71
												3.75	20.83	0	0	0	7.57	0	6.29	5.14	8.14	5.14	50.14	18.43	0	3.86	0	12.29	3.29	3.71	5.71	21.14	11.71	35.29	0	3.14	20.29	18.14	5.43
												3.76667	13.17	0.57	0	0	17.57	0	11.14	13.86	6.29	8.71	34.57	17.71	0	8.71	0	5.29	11.71	6.57	22	18.29	13.57	24.29	0	1	16.86	14.29	3.57
												3.78333	27.33	5	0	0	5.14	0	3.71	11.57	13.57	2.29	30.57	28.14	2.71	1.43	0.57	0.43	10.43	12.43	9	11.71	5.71	37.71	0	0	28.29	7.14	6.14
												3.8	24.33	11.57	0	0	17.57	1.43	0	6.14	1.71	0.86	36.86	12.57	0	8.14	3.29	0	14.71	14.14	12.86	13.29	0.29	17.86	0	4.71	19	11.57	2.57
												3.81667	13.83	3.29	1.14	0	16.57	15	0.71	16.57	0	0	24.29	15.14	0	4.86	0.57	0	4.43	7.29	8.29	12.29	10.29	26.71	0	0	1.57	4.86	9.29
												3.83333	12.67	0	0	0	10.43	17.57	5.71	5	0.71	0	30	17.29	0.43	2.86	0.86	0.71	8.43	12.71	17.29	16.57	5.71	27.57	0	0	2.86	13	6.57
												3.85	8.5	5.71	0	0	14	5.14	12.71	13	0	0	23.43	2.14	0	6.86	0.86	4.14	10.71	7	16.71	5	15.57	17.57	0	0	0	5.14	0.43
												3.86667	27.33	5.71	4.29	0	7.86	11.71	4	6.14	6.43	0	23.43	5.14	0	1.86	1.29	9.14	6.43	13.57	7.14	8.57	7.29	19.29	0	0	0	11.43	0.43
												3.88333	11.67	12.57	0.71	0	11.57	1.14	10.86	7.14	2.14	0	23.71	7	2	10.71	1.43	2.57	13.71	7.71	17	11.29	12.14	20.43	0	3.29	0	13.29	0
												3.9	13.83	6.86	4	0	1	7.57	2.43	14	0	0	25.29	7	0.57	4.86	0.71	1.14	16.86	4	18	4	11.29	20.14	0	1.57	0.43	5.43	0.29
												3.91667	27	6.57	0.29	0	1	0	7	6.86	0	0	30.86	14.29	0.14	3.43	1.71	5.29	11.86	10.86	29.29	12.14	6.14	15.71	0	0.29	0	12.86	0
												3.93333	14.5	13.43	6.43	0	6.14	0	9	12.57	0	0	27.29	11.71	0	3.14	0	4.57	17.43	0.43	33.86	5.14	13.43	26.29	0	3	0	11.29	0
												3.95	31.33	2	4	0	0.86	3.71	6	13.29	0	0	28.86	18.29	1.86	1.43	0.71	6.86	14.14	13.57	14.71	5.43	6.57	30	0	0	0	6.57	0
												3.96667	21.33	4.43	1.14	0	9.43	2.14	9.43	1.29	0	0	34.14	13.29	0	0	2.57	1.86	13.43	12.14	26.43	10.43	8.29	33.14	0	0	5.43	4	0.14
												3.98333	14.67	3.29	1.29	0	5.71	12.43	11.57	14	0	0	24.71	7.14	0	1.29	4.29	7.43	17	7.43	15.86	8.57	10	23.86	0	0	8.57	5.14	0
												4	17.5	4.86	0	0	1.14	10.71	5.14	0.86	0	0	35.29	18.29	0	3	1.86	3.14	7	15.43	17	18.14	5.43	18.57	0	1.57	12.43	10.71	1.71
												4.01667	5.67	9.71	0	0	0.29	5	15.14	0.43	0	0	33.57	6.43	0	3	0	0	6.43	4	17.71	10.57	12.86	25.43	0	4.29	8	2.29	0.14
												4.03333	16.67	3.43	0	0	0	9	3.86	15.86	0	0	26.43	13.57	0	0	0	2.43	8.71	14.57	9.57	12.71	5	45.57	0	8.29	11.43	9	0
												4.05	21.5	11.43	1.29	3	0.14	0.29	0.71	7.71	0	0	29	7.43	0	0	0	0.43	4.29	15.86	16.14	6	13.86	30.43	0.57	5.14	1.57	6.14	0
												4.06667	7.5	12.29	3.29	0	0.57	5.29	1.43	7.71	0	0	23.14	6.57	0	0	0.71	4.86	15	7.71	11.57	9.71	16.29	21.29	1.71	0	0	0	0
												4.08333	6.33	5.57	3.29	0	0	4.29	0	2.86	0	0.57	40.71	13.14	0	0	0.14	5.14	14.29	14.86	8.86	23.71	5.86	15.57	3.29	0	4.57	3.29	0
												4.1	7.33	10.43	5.86	0	1.14	3.71	0.29	13.57	0	2.86	30.86	6.86	0	0	0.14	2.57	19.57	7.29	17.14	7.86	10.57	11	0	0	0	3.86	0
												4.11667	8	0	5.43	0	0.86	3.43	0	11.43	0	1.14	25	16.29	0	0	1.86	4.43	12.86	7.71	4.29	8	5.71	13.71	0	0	0	1.29	0
												4.13333	11.17	0	3.43	0	0.14	3.43	1.86	6.71	0	3.71	37	8.86	0	0	0	0	14.86	12.86	10.43	14.86	7.14	10	0	1.43	0	1.57	0
												4.15	6.33	0	8.86	0	0	1	3.29	10.29	0	1.14	28.14	7.14	0	0	0	5.29	27	7.43	10.43	2.29	13.43	15.29	0	4	0	4.71	0
												4.16667	14.67	0	4.43	0	0.43	0	0.14	0	0	11.86	43.29	11.29	0	7.86	0	4.71	17.29	14.71	20.86	4.14	4.71	12.71	0	0	0	1.57	0.14
												4.18333	6	0	2.57	0	0	1.29	4	0	0	1.14	32	4.14	0	6.43	0	0.29	20.14	5.86	41.57	4.14	11.86	20	0	3	0	0.43	0
												4.2	8.33	0	10.14	0	0	5.29	4.29	0	0	1.43	29.14	2.43	0	3.71	1.57	3.43	13.71	2.29	12.43	14.14	5.57	15.57	0	5.43	0.71	6	0.29
												4.21667	14	0	4	0	0	5.14	1.86	1	0	0.86	37	3.71	0	8.71	3.57	8	15.14	7.71	6	14.71	11.43	11.57	0	3.86	0	2.29	0.14
												4.23333	8.67	0	5.71	0	0	9	0	7.29	0	0	31.86	0.14	2.43	6.14	0	7.29	12.71	9.57	12.71	3.29	6.43	20.86	0	2	0.71	3	0.14
												4.25	15.33	0	2.29	0	0	9	0	9.43	0	0	37.71	0.71	3	5.86	0	4.71	13.86	7.29	25.71	2.29	6.57	9	0	0	8.71	6.29	0
												4.26667	9.33	4.71	6.86	0	0	8.71	2.14	19.29	0	0	18.14	1.86	0	1.14	0	7	16.14	4.86	24.71	1	6.71	20.29	0	2.43	2.71	4.86	0
												4.28333	21.17	0.29	6.86	0	0	11	0	17.57	0	0	25.57	2.86	1.14	0.71	0	4.29	16.71	1.71	0.57	9.29	3.29	21	0	1.29	5.29	10.57	0.71
												4.3	21.5	5.29	6.43	0	0	7.71	0.14	12.86	0	0	24.43	4.57	1.86	5.14	1.14	7.29	11.29	4	6.86	11.43	11.86	11.29	0	0.43	1	10.71	0
												4.31667	10.33	11.43	9.86	0	0	1.29	1.57	18.57	0	0	27.14	3.57	0	3.14	2.14	9.71	12.29	5.71	9.71	14.86	11.71	22.14	0	3.57	0.29	4.57	0
												4.33333	15.83	4.43	8.71	0	0	6.71	0	10.29	0	0	31.71	3.29	3.29	0	4	3.43	10.86	9.29	10.86	27.43	6.86	19	0	2.43	3.29	3.57	0.57
												4.35	7.33	12.71	9	0	0.29	2.57	0	19.29	0	0	19.43	3.71	0.14	1.29	0.71	10.71	7.57	2.71	14.29	24.14	11.14	29	0	3	0.57	1.43	1
												4.36667	22.83	7	6.57	0	0.14	5.43	0.57	14.43	0	0	26	4.86	8.71	2	0.57	8.43	10.86	8.29	6.71	23	5.43	30.71	0	1.71	0.57	6.57	1.29
												4.38333	15.5	11.57	3.43	0	7.57	4.71	0	6.14	1.14	3.29	34.14	8.86	18.86	6.14	2.43	11.57	8.57	2.71	9.29	27.71	11.29	25.57	4.29	8.57	0	6.71	0
												4.4	9.67	10.86	16	0	1.86	0.71	3.29	19.29	0	0	25.14	6.29	0.71	0	0	16.71	12.14	8.29	3.57	8	15.86	17.29	0	1.43	2	0.43	0
												4.41667	13.67	3.71	12.14	0	0	6.57	4.86	6	0	1.43	28.86	10.57	0	3.71	0	11.71	7.14	0	8.86	27.14	5.71	36.43	1.43	0	3.14	5	0.29
												4.43333	7.83	8.57	10.29	0	0	7.57	0.57	6.43	0	0	17.43	17	0	1	1.43	13	3.71	3.57	6.14	24.43	13	36.57	1.57	0	0.14	0.86	0
												4.45	4.33	3.86	13.14	0	0	14.57	6.43	16.29	0	0	16.43	8.43	10.86	6.71	6.29	11.29	19.43	0.14	2.43	24.86	6.57	36.29	0	0.71	10	5.29	0
												4.46667	0	11.29	5.86	0	0	7.29	13.86	15.57	4.57	2.14	14.71	7.86	2	6.86	7.71	5	9.71	4.86	7.29	31.29	10	24.43	1	7.71	7.86	3.86	0
												4.48333	0	11	13.86	0	0	11.43	11.57	13.43	3	0	16.14	1.43	1.29	7.43	0	2.86	27.86	3.57	6.14	23.86	14	30.57	4.86	8	5.43	0.29	0
												4.5	0	6.43	6.57	0	0	11.86	11.14	7.57	2.29	0	13.43	1.57	5	13	0.86	10.43	18.29	6.14	14.71	44.29	6.86	30.14	3.71	0	14.43	4	0
												4.51667	0	3.43	2.86	0	0	9.14	6.71	14	0	0	8	1.29	8.14	15.14	0	9.57	22.14	7.57	13.43	25.43	14.43	37.57	2.57	0	6.29	0.43	0
												4.53333	0	4	5.86	3	0	20.43	1.43	16.71	0.14	5	14	1.71	5.29	6.14	2.57	10.29	12.29	0.57	4.43	7.57	12.29	42.57	7.43	0	24.57	6	0
												4.55	0	13.71	1.57	5.14	0	7.57	1	1.57	0	0	7	1	3.57	10	9.29	8	6	10	8.29	13.71	15.86	44.57	3	1.43	13.14	2.29	0
												4.56667	0	15	6.57	0	1	14.43	1.14	9.43	0	0	16.57	0.57	0	4.29	5.43	14.71	14.14	9.43	8.57	5.57	23.86	21.14	0.71	8.71	7	0	0
												4.58333	0	5.86	7.57	0	0	18.29	0	4.14	0	4.43	17.29	3.86	1.86	14.43	15.43	6.71	14.57	11	0	3.71	11	23.43	1.57	0.71	10.86	0	0
												4.6	0	17	11.29	0	3	5.14	6.29	12.57	0	10.29	12.86	3.43	3	11.14	3.14	16.71	9.57	9.86	3.57	12	7.14	29.29	4.14	0.14	8.29	0	0
												4.61667	0	4.57	14.14	2.86	1.29	6.71	3.86	7.86	0	9.43	15.43	9	0.86	7.43	5	12.43	12.57	4.86	0	12.29	9.43	26.29	11.86	0.43	20.43	0	0
												4.63333	0	9.43	6.57	6.29	2	8.86	2	3.29	0	0	5.71	4.29	6.71	1.86	0	5.14	4	1.57	0	6.29	4.29	23	4.43	8.29	21.86	0	0
												4.65	0	15.43	8.57	3.57	11.29	9.71	2.29	5.14	0	0	20	1.57	1	0	5.71	5	14.14	1.71	0.57	3.57	19	29.86	4.57	8.43	11.43	0	2.43
												4.66667	0	6.29	4.43	6.57	0.43	6.29	1.86	8.57	0	2.29	18	0.14	0.71	5.71	13.86	8.29	10.29	11.14	5.57	6	15.14	13.29	10.43	0.29	20.43	0	0.29
												4.68333	0	11.29	10.71	5.86	0	5.43	4	10.71	0	1.71	11.29	3	0	3.57	7	17.86	1.43	13.29	2.14	2.57	10.29	26.43	2.29	0	8.43	0	0.14
												4.7	0	3.71	6.71	7.57	0	5.43	0.29	3.57	2.71	0	19.86	8.71	0.57	0.57	19.14	8.14	1.86	7.43	1.14	11.14	11.57	25.29	5.14	0	13	0.29	0
												4.71667	0	20.57	4.29	8.43	1.14	5.57	3.86	8.86	0.14	0	15.86	4.43	2.57	4.43	17.57	9.57	3	8.71	2.86	17.57	3.14	26	0	0	15.43	0	2.43
												4.73333	0	15.71	4	0.71	4.29	1.86	3.14	9.86	0	0	25.86	7.29	0	1.29	8.43	8.86	2.43	8.71	1.43	1.43	17	28.43	0.29	0	10.71	0	14.29
												4.75	0	1.71	2.29	3	2	5.14	0.14	4.14	9	0	18.14	4.71	0	2	18.43	9.86	8.86	23.71	1	12.14	19.57	36.86	10.57	0	20.43	0.14	0.29
												4.76667	0	7.86	0	1.86	7.29	0.14	0	12.14	0	0.71	9.86	2.29	0	9.29	6.29	12.71	3.57	15.29	11.29	5.86	13.86	39.14	3	0	5.14	0.29	0.86
												4.78333	0	5.86	0.71	12	10.86	7.29	5.29	13.29	0	3.57	17.14	0.29	0	2.57	6.14	8.43	11.43	10.57	0.43	8	16.57	38.86	3.14	3.57	15.14	0.43	8.14
												4.8	0	16	4.29	21.57	5.43	1.43	4.29	7.29	0.29	1.86	16	0	0	6.43	7.43	13.14	4	14	0.71	11.43	9.86	24.29	5.29	3	5.43	0	8.71
												4.81667	0	16.86	6.29	12.29	11.29	1.57	13.86	11.14	0	1.71	28.86	0	0	6.14	2.43	14.86	4.71	7.86	0.43	9.14	4.14	28.71	1.86	0.14	12.86	0.14	24.86
												4.83333	0	4.43	7.14	22	4.71	1.71	8.14	0	0	3.14	23.43	4.71	0	4.29	2.86	0.71	5	10.86	4.71	7.29	8.14	35.14	3	0.14	0.14	0	20.71
												4.85	0	11.14	8.71	7	7.43	1.29	15.43	14.86	0.29	10.71	14.86	6.71	0	8.43	2.57	0.14	9.14	11	0	5	9	29.71	1.86	3.43	0	0	9.14
												4.86667	0	7.14	8.71	13	0.14	0	16.43	5.86	0	2	24.43	5.57	0	0	3	5.29	5.57	11.57	0	8.71	13.57	37.71	6	2.43	3.86	0.14	22.29
												4.88333	0	25.43	3.57	12.71	0.71	1.57	8.71	11.29	0	0	18.29	2.57	0	0	3.71	16.14	2.57	15.29	0	9.14	7.14	37.43	5.86	3	5.43	0.14	9.71
												4.9	0	21.57	5.43	13	1.43	2.43	20.86	15	0	1.43	24.29	10	0	0.57	1.86	20.57	4.71	7.14	0	3.29	14.57	33.14	0	0	3.14	1.57	8.29
												4.91667	0	4.43	4.86	12.14	0	0.57	7.14	6.86	0	3	21.29	5.43	0	3.57	1.14	5.86	1.29	5.86	0	5.14	6.14	26.43	0.43	0	11.29	0.43	26.43
												4.93333	0	13.71	9.29	4.14	6.29	2	14.57	16.86	0	7.14	16.43	10.29	0	7.71	1	6.57	4.14	0	0	3.86	2.57	39.86	2.29	0.43	7.57	0.57	10.57
												4.95	0	5.71	6.57	11.71	6.29	8.29	17.43	14.86	0	0	20.29	0.86	0	3.14	1	7	6.71	12.86	0	4.86	1.71	29.14	5.86	0	13.57	0.86	17.71
												4.96667	0	12.86	4.71	7.57	0	0.14	15.86	6.14	0	6.29	8.29	5.86	0	11.29	2.71	2.86	3.29	13.14	0	4.29	0.14	7.86	2.71	0	12.71	0.57	6.14
												4.98333	0	17.71	5.57	4.43	0	0	12.14	13.57	0	2.57	27.86	10.57	0	5.29	0.86	2.43	7	8.14	0	4.29	0	7.86	3.14	2.71	19.14	0.86	8
												5	0	11.86	4.57	11.86	0	0	5.86	6.57	0	3.14	25.29	5.86	0	9	0	4	10.14	16	0	3.71	0	7.29	4.29	0.71	15.86	0	26.14
												5.01667	0	10	7.71	14	0	0	11.86	11.86	0	3.43	21	6.71	0	3	0	12.43	2.71	8.86	0	0.57	0	23.57	3.14	1.86	6.14	5.71	11
												5.03333	0	5.86	12.57	18.57	0	0	9.71	3	0	0	31	9.57	0	2.29	0	11.14	5	6.57	0	0.29	0	27.14	1.86	1.86	6.57	9.29	12.14
												5.05	0	4.43	2.71	14.29	0	0.43	5.14	0.43	0	0	12.29	4.57	0	7.29	1.57	13.86	3.43	15.29	0	0.14	0	24.43	1.57	0	5.43	0.29	8.43
												5.06667	0	6.71	6.14	9	0	1.29	5.57	10.29	0	0	17.71	5.86	0	5.29	2.14	9.86	6.71	5.57	0	0	0	19	0	0	1.86	0.71	21.43
												5.08333	0	0.86	2.29	10.14	0.14	0	4.86	6.71	0	1.29	19	4.43	5	6.71	0	2.14	6.57	11.14	4	0.43	0	28.14	0	0	20	1.29	15.43
												5.1	0	3.71	6.57	0.43	0	0	11.71	8	0	3.14	10.29	7.14	2	0	0	5.71	1.71	8.14	9.14	1	1.71	39.14	0	0	7.86	4	13.71
												5.11667	0	1.29	4.71	1.43	0	0	4.43	0	0	3	13.43	7	1.71	3	0	0	2.14	6	0.29	0.57	0	24	0	0	15.71	8.71	9.57
												5.13333	1.83	8	0	0	0	0	0	1	0	1.14	8	5.71	0	8.86	0	7.29	1.14	5	0	0.57	0	11.29	0	0	7	0.29	11.43
												5.15	2.17	1.57	0	0.43	0	0	0	0.43	0	2.71	14.71	6	1.86	3.86	0	12.29	5.29	5.86	0	0.29	0	17.86	0	0	15	1	7.71
												5.16667	3.83	0	0	0.86	0	0	3.43	0	0	0.14	16.29	1.86	1.14	19.57	0	6.57	4	10.86	0	6.86	0	1.14	0	0	28.71	0.29	8.86
												5.18333	0	4.57	0	0	0	0	16.43	4.71	0	4.14	7.43	0.86	0	12.71	0	20	1.57	8.14	0	2.71	0	22	0.86	0	14.29	0.43	0.43
												5.2	0	1.57	0	0.43	0	0.29	8	9.14	0	0.29	16.29	4.14	0	6	0	7.14	2.57	6	0	0.29	0	25.71	0	0	15.86	0.43	9.29
												5.21667	0	0.43	0	0	0	0	1.29	7.71	0	2.29	8.14	1.71	1.57	10.71	0	4.43	1.29	10.86	0	0	0	9.71	0	0	5.86	7	6.14
												5.23333	0	9	0	0	0	0	5.43	7.14	0	2.43	21.29	2.43	0	7.43	0	7.14	0.71	5.86	0	0.43	0	4.71	0	0	5.71	15	10.29
												5.25	10.67	4.57	0	0	0	0	7.29	0	0	1.86	16.29	0.29	0	16.29	0	3.57	0	3.14	0	2	0.43	7.71	0	0	10.71	10.57	7.29
												5.26667	5.33	3	0	0	0	0	0	0	0	7.14	9.29	4.14	0	7.14	0	11.43	0	0	0	0.43	1.71	21.29	0.57	0	1	5	3.57
												5.28333	4.67	1.14	0	0	0	0	0	0	0	0	19.43	1.57	0	5.29	0	7.57	0	0	0	0	5.43	36.43	0	0	2.43	7.43	10.57
												5.3	0	6.43	0	0	0	0	0	2.43	0	3	18	4.29	0	7.57	0	6.86	0	2.29	0	3.29	3.57	24.71	0	0	1	4.14	5
												5.31667	0.17	0	0	0	0	0	0.86	4.57	0	0.86	12.57	1.86	0	2.14	0	4.86	1.86	2.29	0	3	2.43	21.71	0	0	5.57	1.43	4.43
												5.33333	3.33	0	0	0	0	0	5.71	1.57	0	4	15.43	2	0	7.57	0	0.86	0	3.57	0	2.86	0	15.14	5.86	0	14.86	1.43	5.71
												5.35	0.83	0	0	0	0	0	7.29	5.29	0	0	7.29	0.86	0	16.71	0	7	0	0	0	0.57	2.57	24.29	4	0	6.57	3	8
												5.36667	5.83	0	0	0	0	0.14	5.43	0	0	0	11	3.57	0	2.14	0	4	1	3.29	0	1.14	8.86	4.14	4.14	0	9.71	6.86	8.57
												5.38333	6.17	0	0	0	0	0	0	2.14	0	0	7.57	2.86	0	8.14	0	7.29	0.14	3.86	0	8.43	4.29	0.14	2.14	0	0.71	6	1.43
												5.4	0.17	2.71	0	0.14	0	0	1.29	2.71	0	0	11.57	10.86	0	4.14	0	3.57	0	0.86	0	5.14	4.29	0.57	0	3.71	4.14	8.71	3.43
												5.41667	4.33	1.71	0	0	0	0	0	1.29	0	0	14.86	1.43	0	11.14	0	0.57	2.43	1.14	0	4.57	0	0	0	0	0.29	6.57	0.29
												5.43333	0	0.71	0	0	0	0	1.57	0	0	2	11.43	13.29	0	3.57	0	4.43	1.86	0	0	19.43	3.86	1.14	2.14	1.71	0	5.29	0
												5.45	0	1.43	0	0	0	0	0	0.29	0	1	6.43	12.57	0	2.14	0	3.43	3.57	1.43	0	19.29	4.43	1.43	2.29	2.71	7	11.14	2.14
												5.46667	0	2.14	0	0	0	0	0	1.86	0	0	14.57	8.71	0	4.71	0	4.57	1.14	3.57	1	17	0	0	4.14	0.71	12.71	10.86	11.71
												5.48333	0	1.14	0	0	0	0	0	6.43	0	0	7.86	10.43	0	3.71	0	5.71	5.57	0	0	1.29	0	0.71	2.29	2.29	6.29	4.14	7.86
												5.5	0	0	0	0	0	0	0	6.14	0	0	14	6.14	2	8.71	0	3.71	1	0	0	11.86	0	0.14	2.86	1.57	12.43	5.86	11.86
												5.51667	0	0	0	0	0	0	0	3.14	0	0	18.57	11.86	0	3.71	0	3.86	1.14	0	0	11.43	0	4.71	0.29	7	3.57	0.29	13
												5.53333	0	0	0.29	0	0	0	0	1.14	0	0	0.43	5.43	0	0.14	0	0	0.14	0	0	12.29	0	7.71	3.14	6.14	11.43	3.71	9.43
												5.55	1.17	0	3.14	0	0	0	2.14	5.14	0	0	0.29	9.86	0	3	0	2.86	0	0	0	13.43	0	5.29	4.71	4.71	7.71	3.86	4.14
												5.56667	0	0.57	4.57	0	0	0	0.43	7.14	0	0	0.29	6.71	0	4.71	0	8.43	0.71	0	0	1.86	0	0	0	4.29	0.57	7.29	0.71
												5.58333	0	0	3.86	0	0	0	0	6.86	0	0	0	0.14	0	6.57	0	4.43	5	0	0.57	6.14	0	2.57	0	0.14	4.43	9.43	7.57
												5.6	0	0	5.14	0	0	0	0	4.29	0	0	0	0.43	0	8.14	0	12.71	2.14	0	3.86	0.43	0	4.43	0	0.57	0.43	5.29	1.86
												5.61667	0	0	0	0	0	0	0	2.43	0	0	0	0.86	0	0.57	0	5.14	0.14	0	2.86	1.14	0	0	0	0.57	2.14	11.71	3.43
												5.63333	0	5.29	0.57	0	0	0	0	1.14	0	0	0.29	0	0	7.86	0	5	1.14	0	0.29	2	0	2.14	0	5.29	0.29	5.86	0.29
												5.65	3.83	8.86	1	0	0	0	0	2.14	0	0	0.14	1	0	2.71	1.29	2.57	8.57	0	0	6.86	0	0	0	1.71	0.14	9.14	1.43
												5.66667	3.67	0	2.86	0	0	0	0	3.71	0	0	0	2	0	7.86	2.43	3.29	0.71	0	4.57	10.86	0	0	0	0	3.14	14.86	1
												5.68333	0.17	0	0	0	0	0	0	1.57	0	0	1	0.71	0	4	0.29	7.71	0	0	0	2.43	0	0.43	0	0	0	1.14	6.86
												5.7	0	1.57	3.14	0	0	0	0	1.14	0	0	0.43	0.43	0	2.14	3.86	6.57	0	0	0	7.29	5.71	16.71	0	0	0.71	2.86	16.86
												5.71667	0	0	0.57	0	0	0	0	8	0	0	0.71	0	0	1	3	7.29	0	0	0	0.29	0	20.43	0	0.43	0.86	12.43	5.29
												5.73333	0	0	6	0	0	0	0	4.14	0	0	0	0.43	0	3.14	1	9.57	0	0	0.14	0.57	0	5.86	0	3.57	0.71	5.43	7.86
												5.75	0	0	0	0	0	0.29	0	1	0	0	0	0	0	3.86	3.43	5.57	0	0	3.29	0	0	14.14	0	0.71	1.43	12.29	15.71
												5.76667	0	0	11	0	0	0	0	0.43	0	0	0.14	1	0	4.86	0	6.86	0	0	0	0.43	0	8	0	2	0.14	5.29	9.86
												5.78333	0	0	13.71	0	0	6.29	0	0.86	0	0	0.57	1.43	0	4.14	0	2.57	0	0	0	0	0.43	6.86	0	0.14	0	10.43	15
												5.8	0	0	5.14	0	0	1.86	0	0	0	0	0.86	3.71	0	8.86	0	0.14	0	2.57	0	0.57	3.86	7.86	0	6.86	0	11.86	15.29
												5.81667	0	0	3.57	0	0	4.57	0	0	0	0	0.14	5.43	0	5.57	3	2	0	0	0	1.71	0	3.86	0.71	13.29	0.14	5.57	13.14
												5.83333	0	0	4.71	0	0	2.29	0	0	0	0	0.43	1.14	0	3.86	3.14	3.14	0.29	0	0	1.86	4.86	5.86	0	1.14	0	2.29	19.14
												5.85	0	0	2.29	0	0	0	0	0	0	0	2.57	5.71	0	4.43	0.71	4	0.57	1.43	0	3.71	1.43	3.43	0	11.29	0	0.14	11.14
												5.86667	0	0	4.29	0	0	0	0	0	0	0	0.71	2.57	0	1	3.86	4.43	3.14	0	0	0.57	5	15.29	0.86	10.43	10.86	1	7.57
												5.88333	0.5	0	0	0	0	0.29	0	0	0	0	2.57	0	0	3.57	5.86	1.14	0.57	4.43	0	8.57	0	14.43	0	7.86	2.57	6.86	4
												5.9	0	0	0	0	0	1.14	0.71	0	0	0	13	1.29	0	2	0	1	4.57	1.71	0	0	0	7.14	0	7.86	0	13.43	0.71
												5.91667	3.5	0	1.71	0	0	0.43	1	0	0	0	12	0	0	4.86	0	0.86	10	2.29	0	4.57	0	10.86	2.86	1.71	0.86	5.57	8.14
												5.93333	0.67	0	1.71	0	0	0.14	4	0	0	0	3.29	1.86	0	4.29	1.71	2	1.29	0.14	0	1.57	0	18.29	2.86	6.29	0	6.43	3.29
												5.95	0	0	0.71	0	0	1.14	2.57	0	0	0	18.57	0.86	0	1.71	0	3.86	5.57	0	0	3	0	17.57	6.71	1.43	0.57	11.29	9.71
												5.96667	0	0	0	0	0	0.29	0	0	0	0	8.29	0.71	0	2.86	0	3.43	3.86	0	0	1.29	0	9.71	2.86	7.43	3	3.43	13.43
												5.98333	0	0	1.14	0	0	7.14	0	0	0	0.43	19	0.86	2.57	1	1.57	4	6	0	0	1.86	0	7.57	3.29	11.57	0.29	10.14	0.86
												6	0	0	0	0	0	1.29	0	0	0	2.43	12.57	3.43	6	5.29	2.14	1.29	8.57	0	0	11.29	0	18.57	3.57	1.29	3	7.43	0
												6.01667	0	0	0	0	0	0	0	0	0	0	9.29	0.57	4.57	0	2	2.71	0	0	2.86	8.43	0	6.14	0.29	16.57	2.57	11.57	0.57
												6.03333	0	0	0	0	0	0	0	0	0	0	4.57	4.86	1.43	0	3.29	0.86	3.57	0	1.71	1	0	11.57	9.14	5.57	3.86	6.14	1.14
												6.05	0	1.43	0	0	0	0.57	0	0	0	0	8.57	0.14	7.14	0	4.29	3.14	2.71	0	4	7	0	5.43	7.14	22.14	5.71	9.14	2.57
												6.06667	0	1.57	0	0	0	1.57	1.86	2.43	0	0	16.71	0.86	3.43	0	2.29	2	3.29	5.57	0.57	6	0	4	0.86	13.57	0.71	12.14	15.86
												6.08333	0	0.14	0	0	0	6.14	0	1	0	0	17.29	2.86	0	0	8.71	2	10.43	4.57	0	9.57	0	8.71	0.14	7.29	3.14	9.14	17
												6.1	0	0	0	0	0	2.43	0	0.43	0	0	11.43	1.29	0	0	1.14	2	4.29	3	0	5.29	0.29	2.86	1.14	15.29	3.71	2	4.14
												6.11667	0	0	0	0	0	3.29	0	3.57	0	0	21.86	2.29	0	0	1.71	6.29	8.43	4.14	1	2.86	0	9.14	7.29	6.86	18	1.43	13.14
												6.13333	0	0	0	0	0	0	0	2.71	0	0	11.29	1.29	0	0	2	7.71	4.57	1.14	5.86	0.86	0	14.14	0	1	14.43	2.86	11.14
												6.15	0	0	0	0	0	0	0	2	0	0	27	2.86	0	0	0	11.86	14.14	9.86	2.71	0.71	3.29	2	0	1	5.43	9.43	2.43
												6.16667	0	0	0	0	0	0	0	1	0	0	22	3.71	0	5.86	1	1.86	15.14	10.14	4	10.57	1.86	2.57	0	4.29	6.43	1.86	8
												6.18333	0	0	0	0	0	0	0	0.86	0	2.71	1.57	0.71	1	2.43	0	2.86	2.86	4.86	4.43	0.86	5	0.29	0	6.71	3.57	11.71	7.29
												6.2	0	0	0	2.14	0	1.14	0	3	0	5	17.29	4.57	0.71	0	5.71	6.29	3	2.29	1.14	2.86	0.14	11.71	4.86	2.14	5.57	11.71	12.57
												6.21667	0.83	0	0	9.14	0	0	0	7	0	0	9.43	5.71	11.14	0	2.14	3.57	2.29	4.29	3.57	4.29	4.43	5.71	0	2.43	4.43	4	1.57
												6.23333	0	0	0	11.14	0	0	0	9.14	0	0	13.14	5.71	6.86	0	0.71	1.43	2	3	0	2.71	2.29	7.43	0	9.29	0	10.29	5.43
												6.25	0	0	0	0	0	0	0	0.29	0	4.86	14.86	2.71	10.29	0	5.71	2.57	2.71	9.43	0	5.57	4.71	1	0	3.71	6.57	8	0
												6.26667	0	0	0	0	0	0	0	6.29	0	10.29	8.43	2.29	7.14	0	4.14	0	6.29	9.43	0	1.57	4.71	14.43	1.29	5.43	6.43	8.57	0
												6.28333	0	0	0	0	0	0	0	2.86	0	1.43	12.29	8.86	14.86	0	1.14	3	22.14	13.86	3.57	3.71	10	13.86	2.14	1.86	11.71	6.43	4.57
												6.3	0	0	0	0	0	0	0	0	0	4.86	0.43	16.86	19.86	0	8.29	3.43	12.71	12.86	0	0.86	5.71	9.43	0.29	8.86	1.57	0.57	0.57
												6.31667	0	0	0	0	0	0	0	0	0	1	0.71	5	4.86	0	5.86	6.57	22	1.86	5.29	3	4.29	0	0	9	2.14	0.57	0.14
												6.33333	0	0.43	0	0	0	0	0	2.43	0	1.86	0	2.71	15.29	0	5.71	5.29	9.29	5.29	2.57	9.14	2.71	6.14	3.86	3.57	6.29	0	0
												6.35	0	1.43	0	0	0	0	0	4.43	0	0	1.29	37	4.43	0	1.86	0.86	10.43	4.14	0	43.86	4.29	0	0	8.14	2.14	0.57	0
												6.36667	4	0	0	0	7.14	0	0	2.43	0	2.29	1.86	4.57	4.71	0	5.14	5.43	10	6.43	0	10.43	7.43	0	0	4	2.43	0.14	0
												6.38333	0	1.14	0	0	2	0	0	5.57	0	0	0.14	0.86	10.14	0	3	6.29	5	10.29	0	9.57	11	2.29	1.43	5	3.14	2.14	0
												6.4	0.83	3.86	0	0	4.57	0	0	3.14	0	0	0	1.29	3.14	0	3.86	11.43	11.86	6.71	4	2.14	4.57	0	0.86	0.57	1.57	4.86	0.14
												6.41667	0	2.14	1.43	0	0.29	0	0	4	0	0	1.14	0.43	9.14	0	10	5.86	14.57	4.43	0.14	8.86	9.86	7.14	0.29	2.71	1.71	2.43	0
												6.43333	0	6.43	0	0	0.14	0	0	4	0	0	0	1	4.86	0	6.57	0	5.86	2.43	8.57	3	3.14	6	0.71	2.71	5.86	2.43	0
												6.45	1.67	3.86	3.86	0	6.57	0	0	0	3.43	0	0.43	2	7	0	11.43	0	7.86	5	5.14	4.86	8.43	1.71	0	2.29	15	0	0
												6.46667	0	4.14	0	0	2.57	0	0	0	0	0	0.43	1.57	3.14	0	19.71	0	5.43	0.43	7.57	2.71	9.14	7.86	0	0	3.86	0.14	0
												6.48333	0.17	5.29	4.14	0	4.86	0	0	0.43	0	0	0	1.29	2.29	0	7.29	2.86	6.29	0	11.71	0.86	0	3.14	0	8	3.43	0	0
												6.5	0.33	0.29	1.86	0	2.57	0	0	0.14	0	0	1.14	1.71	3	0	14.29	0	5.14	0	5.43	1.86	0	10.43	0	2.43	17.71	0.71	0
												6.51667	0	0.43	5.57	0	15.86	0	0	0	0	0	1.29	2.71	2.29	0	10.71	0	4.14	0	7	0.57	1.29	16.57	0	3.14	13	0.57	0
												6.53333	0	0.57	4.71	0	16.86	0	0	0	0	0	0	0.43	4.29	0	18	0	6	0	6	14.57	0	5.57	0	1.71	15.14	1.14	0
												6.55	0	4.43	0	0	5.71	0	0	0.71	0	0	0.14	0.29	0	0	12.86	0	2.57	0	10.14	8	0	1.14	0	3	10	0.14	0
												6.56667	0	6.57	0	0	14.29	0	0	3.14	3.14	0	0.57	3.71	0.43	0	3.29	4	12.43	0	9.71	2	0	3.71	0	0	7.29	0.57	0
												6.58333	0	5.71	0	0	7	3	0	5.86	0	0	0.57	7.43	1.57	0	5.29	2.29	15.14	0	15	15	0	13.43	0	0	20.86	0.29	0
												6.6	0	6.14	0	0	13.43	0	0	4.29	0	0	1.29	12.86	0.14	0	9	0.71	13.57	0	16.57	4	0	7.86	0	0	14.14	4.86	1.71
												6.61667	0	3.29	0	0	13.29	0.43	0	0	0	0	0.86	1	0.71	0	16.71	1.86	17.14	0	3.43	0.29	1.43	0	0	0	26	0.86	4.29
												6.63333	0	5.29	0	0	10	7.86	0	0	0	0	1.86	1.29	10.71	0	18.57	2	7.71	0.57	8.71	4	3.71	6.71	0	0	13.29	0.57	3.71
												6.65	0	9.29	0	0	10.43	7.29	0	0	0	0	0.57	1.29	3.86	0	8.86	6	16.86	0	4.57	0.71	0.14	7.29	0	0	8.71	1.29	0
												6.66667	0	1	0	0	0.14	17.57	0	0.29	0	0	5.57	3.86	8.14	0	21.86	8.71	6.86	0	8.57	1.86	7.14	14	0	0	7.29	0	1
												6.68333	0	4.57	0	0	6.43	7.29	0	2.57	1.43	0	11.29	5.29	4.86	0	12.86	7.71	11.86	0	6.71	0.29	0.29	10.14	0	0	2.86	0.29	5.86
												6.7	4.33	5.57	0	0	2.86	12.57	0	0	3	0	3.29	7.86	3.86	0	25	2.43	16.29	4.86	4.57	2.86	3.14	0	0	0	13.43	1.43	8
												6.71667	0	11	0	0	0	17.14	0	0	3.43	0	1	3.71	2.14	0	19.86	4.29	0.14	2.71	0	2.71	0	0	2.14	0	17.14	9.14	6.86
												6.73333	0	11.14	0	1.71	0	8.43	0	0	2.29	0	0.14	9	9	0	5.86	4.14	10.43	1.86	0	0.14	2.57	1.71	0	1.43	6.43	6.14	2
												6.75	0	5.86	0	3.14	0	8.57	1.29	0	0	0	0.43	4	13.43	0	12.14	0.71	5.86	3.57	0	4.29	0	0	0	0.57	9.29	10.43	9.71
												6.76667	0	15.29	0	4.57	0	0	0	0	0.29	0	0.57	5.43	2.86	0	6.57	3	6.14	0	0	1.71	0	0.29	0	4.43	0	11.71	11.71
												6.78333	0	7.14	0	0	0	0	0	0	7.86	0	0.71	3.29	9.14	0	6.86	0	6.14	4.57	0	4.29	1	0	0	2.14	5.57	8.86	4.29
												6.8	0	14	0	2.29	2.57	0	0	0	0	0	1.14	9.57	1.57	0	4.71	0	3.43	7.86	4	14.29	3	0	0	10.43	16.14	4.86	0
												6.81667	0	7	0	0.71	2	0	0	0	0	0	1.29	13	4.43	0	1.14	0	9	5.86	0.14	7.29	0.14	0	0	3.43	5.14	3.29	6
												6.83333	0	0	0	0	0	0	0	0	0	0	0.71	5.71	9	0	9.57	0	10	12.57	4	9.57	4.43	0.14	0	0.43	14.71	9.86	8.71
												6.85	0	0	0	1.57	5.29	3.71	0	0	0	0	9.43	7.43	2	0	4.29	0	8.71	6.29	6.29	3.71	8.57	0.29	0	0.29	9.86	12.86	5.43
												6.86667	0	0	0	6.14	6	10.57	0	0	0	0	1	10.71	3.29	0	15	0	11.29	12.86	3.57	12	6.14	0	0	1.71	19	6.71	4
												6.88333	0	9.29	0	3.43	2.14	6.29	0	0	0	0	2.57	5.71	4.57	0	10.71	0	5.14	12.71	6.86	12.43	9.71	0	0	1.57	15.29	12.86	2.71
												6.9	0	2.86	0	8.57	3.14	0.29	0	0	0	0	2.14	7.14	0	0	1.43	1.43	2.57	5.71	4.29	2	12.57	0	0	1	3.29	8	10.14
												6.91667	0	9	0	2.29	0	0.14	0	0	10.57	0	3.43	0.71	1.29	0	2.57	0	3	13	6.29	11.14	11	0	0	2.14	0.57	14.43	16.29
												6.93333	0	14.43	0	4.14	0	0	0	0	6.57	0	6.86	3	0	0	1.71	0	4.29	7.86	12.71	10.14	14.29	0	0	5.14	0	10.43	2.57
												6.95	0	4.57	0	4.43	0	0	0	0	11.43	0	4.43	3.43	0	0	11.57	0	6.14	8.14	5.29	5.57	9.86	0	0	6.43	0.29	6.43	9.29
												6.96667	0	3.43	0	0	0	0	0	0	2.14	0	1.71	8.86	9	0	8.14	0	6.43	22	9.14	2.29	6.86	0	0	9.29	6.29	8	7.43
												6.98333	0	6.29	0	0	0	0	0	0	0	0	1.57	6.57	5.71	0	4.71	0	11	12.71	8.29	2	15.14	0	0	14	0.86	2.57	12.71
												7	0	3	0	0	0	0	0.71	0	12.86	0	3.29	4.71	12.71	0	6.86	0	0	13	4.29	1.43	6	0.57	0	6.29	16.71	9.43	10
												7.01667	0	11.14	0	0	0	0	1.14	0	0	0	11.14	17	5.86	0	2.71	0	0	14.57	6.43	1.43	4.57	0	0	3.57	7.29	11.29	12.14
												7.03333	0	4.86	0	0	0	0	0	0	6	0.29	1.43	3.29	2.29	0	11.57	0	0	13.86	2.14	5	6.43	0	0	2	18.71	13.71	21.14
												7.05	0	9	0	0	0	0	0	0	7	1.86	8.43	0.14	6.86	0	10.14	0	0.43	16	4.71	5.57	10.86	0.43	0	6.43	15.43	17	11.43
												7.06667	0	5.43	0	0	0	10	0	0	13.29	0	10.14	0.57	0.57	0	5.14	0	1.57	5.43	2.43	6.29	8	0	0	2.43	7	5.29	13
												7.08333	0	3.43	0	0	0	9.14	3.86	0	12.14	0	14	1.57	5	2.86	7.57	0.14	4.43	15.14	3.57	7	1.71	3.29	0.57	3.29	13.57	18.29	8.57
												7.1	0	0	0	0	0	3.71	6	0	3.14	1.14	8.86	12.71	1.14	6.43	3.71	0	0.29	13.29	2.71	3.86	9.14	7.86	2.43	6.86	5.14	17.86	2.43
												7.11667	0	0	1.57	0	0	10.14	5.14	0	4.71	0	7	5	1.43	1.57	7.29	0	2.57	7.29	2.71	0.29	2.86	5.86	0	0	5.14	16.29	6.43
												7.13333	0	0	2.71	0	0	4.86	1.71	0	0	4.71	6.43	6.57	2.43	5.14	5.57	0	0.29	7.57	6.71	3.43	11.14	9.43	0	0	1.14	22.14	1.29
												7.15	0	0	2.57	0	0	11.86	0.86	0	0	0	2.14	2	0.71	3.86	6.57	0	0.71	2	0	2.71	6.57	3.57	0	0.29	3.43	14	2.57
												7.16667	0	4	0.43	0	0	6.71	0	0	0	1.71	3.14	0.29	3.86	0	6.14	0	0.14	5.14	2.71	12.57	0	3.43	0	0	6.14	25.29	8.14
												7.18333	0	11.86	1.57	0	0	0	1.29	0	0	0	14	1.29	4.14	1.71	0	0	0	6.29	4.86	6.14	0	1.29	0	0	0.29	19.43	3.57
												7.2	0	3	3.57	0	0	0.14	0	0	0	0	7.14	1.29	0	0	0	0	0	8.43	0	4.29	0	4.86	0	1.86	9.57	7.29	10
												7.21667	0	2.71	3.14	0	0	0	5.29	3.43	3.57	0	10.86	0.43	7.14	4	0.57	0	0.86	19.43	0.14	10.71	0	8.71	0	3	9	9.71	4.57
												7.23333	0	4	0.71	0	0	0.14	9	0.14	0	0	3.57	2.14	0.86	3.29	4.14	0	5	3.57	1.14	1	0	7.43	0	0	6.71	5.43	0
												7.25	0	0.29	4.71	0	0	0	0.71	0	0	0	2.14	1.29	1.43	12.29	9.57	0	6.71	3.86	0	10.57	0	7.29	0	0	9	3.86	3.29
												7.26667	0	0.43	0.57	0	0	2.14	0.14	7.43	0	0	11.71	1.29	4	9.14	6.71	0	3.14	5.29	0	17.86	0	5.71	0	11.71	6.14	9.14	4.43
												7.28333	0	0	3.43	0	0	0.29	3	11	14.57	0	7.29	1.57	1.43	0.43	6	0	3	6.71	0	4.57	0	5.71	0	6.86	9.71	8.29	2.71
												7.3	0	8	2.43	0	0	1.43	0	1.43	9.57	0	11.14	0.71	0.71	1.71	8.14	0	1.57	10.71	0	22.57	0.14	7.14	0	16.71	8.86	12.57	0.86
												7.31667	0	7.57	2.43	0	0	0	6.43	0	7.29	0	7.71	1.43	2.71	2.43	0	0	6.29	2.57	0	7.86	0	2.14	0	11.29	6.71	6.14	1.29
												7.33333	0	2	0.43	0	0	0	1	0	0.71	0	13.43	1.29	1.43	3.29	2.29	0	6.86	10.43	0	32	3.43	3.14	0	6.71	14.29	16	4
												7.35	42.5	39.29	0	0	0	0	0	10.57	0	0	13	2.14	0.71	7.29	1.14	0.14	0.29	12.29	36.43	21.43	5.43	1.43	0	12	6.71	14.14	1.29
												7.36667	0	0	1.43	0	0	0	3.14	4.43	4	0	5.29	2	0	4.57	0.71	0	0	5.14	0	15.29	0.86	0.14	0	8.29	9.43	14.29	1.71
												7.38333	0	6.57	1.14	0	0	0	0	0	4.57	0	2.57	7	0	6.14	1.86	0	0	10	0	24.86	0	0	0	15.57	14.57	23.71	1.86
												7.4	0	2.57	1.57	0	0	0	0	0	2.71	0	6.86	9.43	0	3.86	2.57	0	0	4.29	0	9.43	2.14	0	0	14.86	3.57	14.43	0.14
												7.41667	4.83	0	2.14	0	0	0	0	1.43	9.71	0	10	2.71	0	6.29	6.57	0.14	0.29	13.57	0	24.43	3.86	0	0	7	13.57	27	0.29
												7.43333	1.67	0	2.57	0	0	0	0	3.14	6.14	0	13.14	15.57	0	4.14	0	0	0.14	8.71	0	26.43	2.86	0.71	0	13.29	0.29	17.57	0.43
												7.45	0	0	7.43	0	0	0	0.86	0	14	0	6.86	14	0	0	0	0	2.14	8.86	0	11.43	0	0	0	5	0.29	14	0
												7.46667	2	0.57	1.14	0	0	0	1.86	0	8	0	14.86	7.86	2.71	0	0	0	0	11.29	0	23.57	8.29	4.86	0	7.57	2.29	18.29	0
												7.48333	2.17	0.43	2	0	0	0	0	0	0	0	7.86	15	4.14	0	0	2.57	0	5.29	0	10.86	9.43	3.71	0	2.14	1	7.57	0
												7.5	0	0	4.14	0	0	0	0	0	0	0	12.86	9	0	0.43	0	2	0.86	8.43	0	25.14	3.86	8.57	0	0.29	15.86	22.14	0
												7.51667	0	0	1.71	0	0	0	0	3	0	0	9.71	6.43	0	2.71	0	4.29	3	6.57	0	28.71	7.14	9.71	0	4.71	10	10.86	0
												7.53333	0	0	5.43	0	0	0	1.14	0	0	0	4.86	6.71	0	0.57	0	2	1	3.43	0	10.86	4	4.14	0	0	6.57	0.71	0
												7.55	0	0	0	0	0	0	0.57	5	0	0	1.14	3.86	2	7	0	2.71	1.57	7.71	0	22.71	15.14	9.14	0	1.86	0	0.71	0
												7.56667	2.17	0	3.71	0	0	11.43	0	1.71	6.57	0	2.71	6.14	0	1.86	0	4	0	3.86	1.14	15	8	5.14	0	1.14	1.43	0.14	0
												7.58333	7	0	11.29	0	0	12.86	0	0	7.29	0	0.86	1.86	0.43	1	0	5.14	0	9	0	20.43	5.43	7.43	0	3.14	1.43	4.29	0
												7.6	0	0	3.86	0	0	5.43	0	0	0	1	0.57	8.29	3.29	7.57	0	6.14	0.29	5	1.29	0.71	8.14	5.86	0	2.14	1	2	0
												7.61667	0	0	0.57	0	0	12.43	0	1.43	0	2.43	0	13.86	1.86	0	0	4	0	5	0	10.71	5.14	7.71	0	0	0.86	1.57	0
												7.63333	2.17	0	0	0	0	6.29	0.43	3.71	0	0	0.43	9.57	1.29	0	0	10.71	3.14	5.57	3.43	15.71	6.14	12	0	0	2.57	0.29	0
												7.65	4.83	0	0.29	0	0	12.71	1.14	0.29	0	0.71	2.86	10	1	3.43	0	7.71	3.86	3.14	0	8	10.29	7.43	0	0	0	0	0
												7.66667	4.83	0.14	0.14	0	0	13.43	9.71	6.71	0	1.43	0.86	10.57	2.29	5.14	0	6.71	4	9.14	0	2.71	3.71	4	0	0	1.71	4.14	0
												7.68333	0	0	0	0	3.86	5.71	5.57	4.86	0	0	0.14	12.14	1.14	7.86	0	13.43	0.86	7.86	0	16.86	4.71	9.57	0	3.29	0.57	0.71	0
												7.7	8.67		0	0	0.71	13.86	4.14	1.29	0	1.29	0.57	9.71	2	1.57	0	1	0	2.86	0	3.43	7.14	7	6.29	4.57	3.71	0.14	0
												7.71667	7.33		0	0	1.29	4.14	3.43	1.14	0	0.86	2	6.29	0	10.86	0	0	3.43	5.14	1.14	10.86	7.86	4.43	0	0	0.14	4.14	0
												7.73333	0		0	0	0.86	10.14	0.71	0	0	0	0.57	8.57	0	6	0	5.71	8.29	4	0	6.86	1.14	9.43	0.57	0	0	3.43	0
												7.75	7.67		0	0	0	3.43	1	0	0	0	0	4.71	0	13.86	0	0.14	1.86	8.86	0	9.14	0	8.14	0	0	0	0	0
												7.76667	2.33		0	0	1.71	0	0	1.29	0	0	0	9.43	0	9.57	0	0.29	2.43	3.86	0	15.86	6.29	12.57	0	2.29	0	0	3.29
												7.78333	3		0	0	0	0	0	0	0	0	0	9.86	0	4.29	0	0	2.29	1.43	0	11.43	12.43	20	1.43	1.43	0	0	0
												7.8	0		0	0	0	1.57	0	0	0	0	0	3.43	0	7.71	0	0	8.71	4.71	0	20.43	2.86	11.29	1.57	4.57	0	1.29	0
												7.81667	0		0	0	0.86	12.14	0	0	0	0	0.57	11	0	2.57	0	0	6.86	4.29	2	7.29	5.71	18.71	6.43	2.71	0	1.86	0
												7.83333	0		0	0	1.57	5.71	0	0	0	0	0.57	5.57	3.57	0.14	0	0	6.29	5.86	0	11.71	5.71	13.71	5.43	0.43	0	2.14	0.14
												7.85	0		0.43	0	4.29	1.71	0	0	0	0	0.14	10.14	4.71	0	0	2.71	4.14	8	0	8.43	12.86	28.57	5	1	0	3.57	0.57
												7.86667	0		0	0	0.14	3.43	0	0	0	0	0.14	7	2.43	0	0	8.43	0.14	2	0	0	3.57	22	1.14	0.86	0	2.14	0.43
												7.88333	0		0	8.14	9.29	2.57	3.86	0	0	0	1.29	4.86	0	0.57	0	0	4.43	2.14	0	0.14	0	20.29	7.29	9.29	0	1.57	0
												7.9	0		0	11.86	2.29	8.86	0	0	0	0	0.14	13.29	0	0	0	0	6.71	0.57	0	1.71	0	17.43	3.14	9	0.43	0.29	0.29
												7.91667	7		0	4.86	1.29	0.71	0	0	0	0	1.14	6	0	0.43	0.57	0	7.71	3.86	0	5.71	8.71	21.57	4.29	6.86	0.14	1.71	1.14
												7.93333	3		0	10.57	7.86	3.43	0	0	0	0	0.29	9.86	0	0.86	0	0	9.29	5	0	11.86	8	28.86	0	13.57	0.29	0.86	0.57
												7.95	10.17		0	0	0.14	13.57	0	0	0	0	0.43	3.57	0	0	0	0	7	0	0	0.71	4.57	26.43	4.43	7.14	0	0	6.57
												7.96667	4.5		0	6.29	7.57	7.71	0	0	0	0	0.43	1.43	0	0	0	0	4	0.14	0	0.14	6	24.29	7.14	17	0	1.86	1.14
												7.98333	9.17		0	3.71	15.29	12.71	0	0	0	0	0.43	5	0	0	0.29	0	5.86	0	0	0	7.57	29.71	0	16	0	4	0
												8	7		0	0	3.14	11	0	0	0	0	0.29	0.14	0	0.29	3.29	0	1.14	2.29	0	5.14	0	20.71	0.71	8	0	2.86	0.29
												8.01667	0		3.57	0	14.57	4.29	0	0	0	0	0.43	2.14	0	1.57	1.86	1.86	1.43	0.86	0	3	0	42.14	0	10.43	0	0.43	2.57
												8.03333	8.17		2.57	0	3.14	0	0	0	0	3.57	0	4.14	0	0	0	2.57	5	3.29	0	11.57	0	28.71	0	7.14	0	0.43	3.43
												8.05	10.67		1.43	0	1.71	0	0	0	0	0	0.14	0.43	0	0.71	0	4.71	1	2.43	0	12	0	19.43	0	9.43	0	6.29	0
												8.06667	10.5		1.43	0	0.29	0	0	0	0	0	0	0	0	1.43	0	3.43	1.43	2	0	5.43	0	26.86	0	5.29	0	5.86	0.29
												8.08333	10.83		1.86	0	1.29	0	0.43	0	0	0	0.57	0	0	0	0	3.57	0.57	8	0	3.43	0	26.71	0	2	0	9.86	8.71
												8.1	0		0.71	0	0.86	0	0	0	0	0	1.14	1.14	0	0	0	1.29	6.14	6.57	0	1.71	0	33.29	0	0	0	5.14	4.86
												8.11667	1.83		3.57	0	2.14	0	0	0	0	0	1.57	0.14	11.14	0	3.14	1.71	10	6	0	2.43	0	26.71	0	1.71	0.86	10.86	0.29
												8.13333	7.83		3	10.86	17.29	0	0	0	0	0	0	0.43	14	0	3	1.71	7.43	6	0	8.29	0	20	0	1.86	3.71	6.14	0.14
												8.15	2.67		6	1.14	20.14	0	0	0	0	0	0.71	4.57	5.43	0	3.86	4	10.86	5.29	0	5.43	0	21.86	1.86	3.29	1.57	6.29	1
												8.16667	0		3	1.29	12.29	0	0	0	0	1.29	3.43	0.86	14.43	0	2.57	3.86	10.57	7.86	0	0	1.86	22.71	1	0	0.29	14	0.57
												8.18333	0		3.71	0	31.71	0	0	0	0	3.86	10.29	2.57	6.43	0	0.86	1.86	0.14	6.57	7.29	0.71	2.29	40.29	0	0.14	0	1	5.43
												8.2	0		5	0	19.43	0	0	0	0	0	1.14	4.43	5.43	0	7.71	4.86	6.86	12	4.71	1	6.14	36	0	6.86	0	0	1
												8.21667	0		1.14	0	6.29	0	0	0	0	0	3	4.57	14.86	0	6.57	2.43	4.14	4.86	10	0.57	0	32.57	0.86	2.29	0	4.86	0
												8.23333	0		3.57	0	14.57	0.14	0	0	0	1.86	6	3.29	7.57	0	3	1.43	7.14	11.86	0	3	0	40	2.29	0	0	5.14	0
												8.25	0		0.71	0	7.57	0	0	0	0	0	3.14	1.29	13.43	0	5.71	3.71	3.57	4.29	0	0.86	6.57	40.14	2.71	0	0	14.43	8.14
												8.26667	0		3.86	1.14	12.14	0	0	0	0	0.43	3.29	8.71	5.43	0	2.86	10	1.29	4.14	0	4.43	1.29	35.86	0	0	0.14	8.29	0
												8.28333	0		5.57	0	10.29	0	0	0	0	1.71	7.71	3.14	4.57	0	5.29	12.14	6.71	1.43	0	4.14	0	42.29	0	0	0	11.29	11.86
												8.3	2.33		2.71	0	0	0	0	0	0	3.43	12.43	0.57	0	0	5.57	5.29	4.29	0.43	2.86	0	0	43.43	0.86	0	0	1.71	3.86
												8.31667	0		5.57	0	0	0	0	0	0	0	4.29	0.43	7.29	0	1.86	11.43	3.86	10.57	2	2.14	1.57	42.14	2.14	0	0.71	3	10.29
												8.33333	0		0	0	2.71	0	0	0	0	0	11	0.71	13	6.14	4.86	4.71	11.86	5.14	6.86	2	0.71	36.71	1.86	0	0.57	9	1.57
												8.35	0		2.14	0	3.29	2.43	0	0	0	0	11.14	0	7.14	3.71	2.43	10.57	4.71	1.14	7.14	1.86	0.86	44.29	0	0	0.14	5.43	0.14
												8.36667	4.17		1.71	0	0	6.14	0	0	0	1.57	8.71	0	13.86	1.71	0	17.43	4.14	3.86	7.43	1.29	9.86	36.57	5.14	0	1.29	3	1.43
												8.38333	0		1.57	0	0	0	0	0	0	0	10	0	13.43	7.43	0	3.29	3.29	2	8.29	3.43	2.14	29.71	2.57	3.14	1.57	11.29	5.14
												8.4	0		2.57	0	0	0	0	0	0	0	2.86	0	4.29	0.29	0	8.14	11.29	0	4.43	0.43	7.57	19.71	3.43	2.29	0.86	4	10.57
												8.41667	1.17		1.57	0	0	7.14	0	0	0	0	1.71	2.57	13.86	0.71	0	1.43	12.14	0	1.57	0.71	5.14	29.71	3.43	0	0.86	7.86	10
												8.43333	3.17		2.86	0	0	2.57	0	0	0	0	5.86	15.57	7.71	10.43	0	3.71	6	0.43	0.71	0.29	0	19	1.43	1.14	0	6.29	5.43
												8.45	3.5		4	0	0	0.14	0	0	0	0	6.29	13.71	13.14	4	0	4.29	21.57	5.57	0.71	2.86	15	10.14	8.14	3	1.43	23.43	8.43
												8.46667	1.67		3.57	0	1.14	4.14	0	0	0	0	14	3.86	15.29	3.71	0	2.71	10	3.71	0.86	1.86	4.57	10.57	0.29	6.71	2.71	18.29	10.57
												8.48333	0.5		5.29	0	6.43	1	0	0.86	0	0	9.86	3.57	1.86	3.43	0	2.14	12.86	0	0	2.86	5.43	5.14	0	4.14	0	13.14	8
												8.5	6.33		3.57	0	1.71	7.29	0	3.57	0	0	18.14	0.86	0	11.86	0	4.57	8.29	0	0	2.71	0.86	17	0	2.14	0	15.43	22.57
												8.51667	0		9.14	0	0.86	0	0	4.43	0	0	14.29	8.86	0	5	0	6.71	0.86	0	1.57	3.71	0.43	16.29	0	0	0	3.86	5.43
												8.53333	0		9	0	7.71	0.86	0	4.29	0	0	1	12.71	0	0.14	0	16.71	13.14	0	3.14	2.29	3.43	39.57	0	3.71	0	22	12.14
												8.55	2.5		4.86	0	3.57	2.86	0	0	0	0	4.29	7.86	10.14	10.86	0	10.86	7.57	0	3	0.57	3.14	41	0	1.71	0	17	14.29
												8.56667	4.67		7.14	0	6.57	7.43	0	1.14	0	0	1.71	12.86	10.57	6	0	31	14.86	0	0	2.14	3.86	20.57	0	1	0	4.29	22.14
												8.58333	2.83		1.71	0	6.71	7.29	0	0	0	0	0.57	12.86	18.57	3.29	0	10.29	16.14	0	3.57	2	9.86	45.14	0	1.86	0	16.29	15
												8.6	1.83		6.14	0	9.57	0.29	0	0	0	0	0	14.29	9.29	4.86	0	20	11.57	0	2.14	3.57	3.29	24.57	3.86	1.86	0.57	6.29	6
												8.61667	1.83		1.14	0	14.14	4.86	0	0	0	0	0.43	6.86	13.71	0.86	0	25.43	12.14	0	1.71	2.57	13.14	27.43	0	0	0.29	15.43	0.57
												8.63333	2.83		3.86	0	2.14	3.71	0	0	0	0	4	0.86	13.29	2	0	11.43	2.86	1.71	0	4	11.29	41.43	5	4.71	0.29	6.57	2.57
												8.65	0		2.14	0	0	5	0	0	0	0	0.14	3	0	3.29	0	17.57	8.29	4.29	0	0.14	7.29	18.14	0	2.29	0	1.43	1.14
												8.66667	1.5		0	0	0.71	7.86	0	1.71	6.43	0	4	0.86	7.86	8.57	0	10.14	7.57	3.71	0	1.86	7.29	27	3.29	0	0	0.71	0.29
												8.68333	2.33		3	0	13.14	0.14	0	2.71	0	0	0.29	4.43	8.43	6.29	0	16.43	5.86	2.29	0	0.43	2.43	28.71	2.14	0	0	0.57	2.14
												8.7	0		5.86	0	0	0.29	0	9.14	0	0	6	4.29	13.29	4	0	10.57	11.71	5.29	0	2.86	9.29	17.86	6	0	0.86	0	14.57
												8.71667	0		1.71	0	0	4.29	0	0	0	0	0.43	5.14	18.57	7.29	0	1.57	4.14	1.29	3.29	0	9.29	28.29	5	0.57	8.29	0.14	13.71
												8.73333	0		0.43	0	0	1.57	0	0	0	0	5	5.57	6.86	1.29	0.29	13.29	4.43	10.86	0.14	2	12.71	19.86	1.14	4.71	3	0.14	5.86
												8.75	0		0	0	0	0	0	0	0	0	9.43	7	18	3.14	2	3.43	2.43	3.43	3.71	0	12.29	23.57	7.71	0	7.29	0.43	1.29
												8.76667	0		0.86	1	0	0	0	2.43	2.86	0	3.86	0.57	5.86	14.71	0	7	1	3.43	5.29	2.86	4.14	27.43	5.29	0	3.71	1.57	0.14
												8.78333	0		2.43	0	0	0.43	0	3.71	0	0	3.43	7.71	13.57	0.29	1.43	9.57	9	11.14	0.14	4.14	1.71	14.71	5.71	0	10.14	9.43	1
												8.8	0		1.71	0	0	2.57	0	0	0	0	3.57	6.14	13.57	4.43	0.14	4	4.71	6.14	0	7.57	1.29	25.29	4.29	0	3	8.57	3.57
												8.81667	2		0.29	0	0	2.43	0	0	0	0	4.71	7.14	0.43	0.71	1.43	5.71	14	2	0	4.86	0	13.71	1.57	0	5.57	3.86	0
												8.83333	3.33		2.29	0	0	6.57	0	2.57	0.43	0	0.43	10	24.57	2.29	1	6.43	6	8	0.86	3	0	25.29	0.43	0	10.86	4.71	0.29
												8.85	0		4.43	0	0	2.14	1.29	0	2.86	0	8	4.71	4.29	4.57	1.43	6.29	10.57	5.57	0	5.14	0	23.86	3.29	0	5.43	0.57	0.57
												8.86667	0		2.29	0	0	2.29	6.86	2.43	0	0	10.43	8.43	21.86	4.71	4.14	10.14	17.71	0.57	0	6	0	18.57	0	0	0	1	0.29
												8.88333	0		3.29	0	0	0.57	2.14	3	0	0	15.86	2.71	28.43	8.71	1.86	4.71	4.57	0	0	9.57	0	20.57	0	0	0	3.57	0.29
												8.9	0		2.86	0	0	0.86	0.14	6.29	0	0	3.86	2.14	13.71	5	0.29	7.29	0.14	3.43	0	5.86	0	16.14	0	0	12.71	1.57	0.71
												8.91667	0		3.71	0	0	6.71	0.71	3.71	0	0.57	9.86	1.14	28.86	8	5.43	7.14	0	0	0	0.43	0	16.71	2.14	0	15	4.86	5.14
												8.93333	0		4.57	0	0	0	9	0.43	0	5.57	12	1	12	12.43	0	7	0	4.71	0	2.86	0	16.14	2	0	10.57	0.57	0.43
												8.95	0		4.43	0	0	1.71	2	1.86	0	2.86	4.29	2.14	25.86	7.71	0	3.43	1.43	9.14	0	3.14	0	6.57	0	0	19	3.71	11.86
												8.96667	0		0	0	0.29	0	5.86	0	0	0.43	7.86	3.71	28.57	13.86	0	0	13.14	6.71	0	1.43	0	1.14	0	0	14.86	1.57	8.71
												8.98333	0		3.86	0	1	0.14	14.71	0	0	0	6.57	4.57	14.71	7.14	0	9.57	17.57	11.57	0	0.86	0	0	0.86	0	19.86	0.29	12.71
												9	0		6.43	0	0	1.14	5.86	0	0	2.71	5.43	4.71	25.43	6.57	0.14	4.43	6.57	12.29	0	0.14	0	0.43	2	0	20.57	0.43	13
												9.01667	0		3.43	0	0	0	10.14	2.29	0	1.29	10.57	12	13.86	1.29	2	7.57	5	5.71	0	0.29	0	1.43	0	4.71	13	0.29	3.14
												9.03333	0		6.14	0	0	0	12	11	0	0	0.57	3.14	15.71	4.29	4.86	8	3.14	11.57	2.43	2.57	0	3	0	1	28.86	0.86	15
												9.05	0		1.86	0	0	0	12.14	2.14	0	0	4.43	4.71	16.71	9.57	4.43	2.29	4.86	7	0	1.14	0	1	2.14	0.71	21.71	0	16.71
												9.06667	0		1	6.29	0	0.14	7.14	5.57	7.57	0	8	0	7.29	6.43	2.71	0.57	7.14	7.29	0	0.57	0	0.86	0	0.29	13	0.29	12.14
												9.08333	0		2.29	0.86	0	6	1.57	2.71	0	0	5	6.43	23	8.57	5.86	0.29	0.14	2.14	0	3.71	0	4	0	0	15.71	0	13.71
												9.1	0		0	5.71	0	0.71	1	0.57	0	0	5.86	13.29	13.71	7.43	2	0.71	0	2.29	0	0.71	0	3.43	0	0	5.86	0.71	3.71
												9.11667	0		4.14	8.43	0	4.86	1.29	1	0	0	9.43	4	32.29	3.14	4.86	1.43	0.43	6.43	0	5.57	0	0.14	0.71	0	6	0	6.57
												9.13333	0		0	5.71	0	0.71	2.86	5.71	0	0	14.71	9.29	24	0	3.43	4.14	0.57	4.57	0	13.71	0	0.43	0.14	2.71	0.43	0	8.86
												9.15	0		0	0	0	0	0.71	4.57	0	1.71	14.57	6.29	12.14	1.43	0	7.71	0.29	8.57	0	2.57	0	1.57	0	0.57	0.57	0.29	7.57
												9.16667	2.17		0	0	0	3.14	5.71	2.86	0.43	3	11.29	5.71	26	4.43	0	4.29	7.86	2.86	0	1.29	0	5.71	0	0.29	0.86	0	12.29
												9.18333	1		0	0	0	0	4.29	6.71	0	0	19.86	10.43	13.57	2.29	2	5.57	8.71	0.14	0	1	0	2.86	0	1.29	0.43	0	7.71
												9.2	0		0	0	0	0	13.14	4.71	0	0	13.57	10.14	19.86	3.43	0	0.86	6.43	3.86	0	2.57	0	1.71	0	1.86	10.29	0	17.14
												9.21667	0.86		0	0	0	4.71	3.14	1.14	0	0	19	5.71	11.86	8.14	0	0	4.86	1.57	0	2.29	0	4.71	2.29	7.57	9.43	0.14	11.71
												9.23333	4.57		5	1	2.71	3.14	7.29	0	0.86	0	22.29	18.14	3.43	6.29	0	1.29	6.14	1	2.29	0.29	0	0	1	3.71	10.43	0	11.57
												9.25	10.43		0	4.57	4	0	6.14	1	1.71	0	11.29	3.29	24	11.57	0	36.71	44.29	0	1.29	1.14	0	0.86	0	4.29	21.29	0	9.14
												9.26667	6.29		2.86	3.57	0	0.43	6.86	5.86	0	0	16.57	9.43	10.29	6.29	0	42.29	13.43	2.57	0	0.71	0	0.29	0	4.57	9.14	0	1.57
												9.28333	11.29		0.43	7.86	0	0	1.57	3.71	0	0	8.86	8.57	2.57	3.29	0	7	4.86	0	3.43	1.57	0	0	0	1.14	16.14	0.14	2.14
												9.3	7.43		0	13.86	6	0	0	7.43	4.57	0	16.29	9.57	18.14	4	0.71	0	4.14	0.14	9	5	0	0	0	4.14	9.14	0	3
												9.31667	0		3.14	16.14	0	0	0	4.14	4.86	0	14.43	12.71	8.43	3.71	0	0.86	3	0	0.86	1.71	0	0	0	0.43	0.71	1.29	6.29
												9.33333	0		1.29	7.29	1.86	0	0	0	4	0	9.86	3	18.14	0.57	0	4.57	0.57	3.57	8.14	0	0	0	0	1	3	1.14	10.29
												9.35	0		0	12.86	0	0	0	0	0	0	19	3	7.86	0.57	0	1.71	6	0.57	0.43	0	0	0	0	0.57	10.71	0.43	1.29
												9.36667	7.71		0	17.29	0	0	0	0.71	0	0	7.57	6	13.57	3.14	0	0	7	3.29	1	0.29	0	1.57	0	0.29	15.86	2.71	6.57
												9.38333	4.14		0	23.14	0.43	0	0	3.29	1.71	0	16.14	0	0.14	2.57	1.29	0	8.71	4.29	4.29	2.71	0	6.86	0	0	7	0.57	2.86
												9.4	5.29		0.71	18.14	1	0	0	4.86	0	0	12.57	0	1.71	0.71	1.14	0	14.57	0.14	2.57	0	0	0	5	0.14	15.86	4.71	7.71
												9.41667	11.29		0	10.57	0.71	0	0	2.86	0	0	6.29	0	18.43	0.14	0.71	0	3.29	0	6.14	0.14	0	3.86	0.86	2.71	19.57	0.29	7.86
												9.43333	2.43		4.43	11.14	0	0	0	3.57	0	0	16.14	1.43	8.43	3	4.71	0	4.43	0	9.43	0	0	1	0	1	8.29	1.71	0
												9.45	10.43		2.43	4.57	0	0	0	12.29	2.14	0	7.29	8	17.43	0.29	1.14	0	2.57	0	1.14	2.57	0	1	0	0	7	1.29	0
												9.46667	4.43		0.71	13.43	0	0	3	11.14	1.57	0	19.86	3.29	16.71	4.57	1.14	0	1.86	0	7.14	0.14	0	4.43	0	5.57	6.57	1.43	0.29
												9.48333	2.71		0	7.43	0	0	3.43	8.14	0	0	18.71	4.86	1.14	3.29	0	0	0.14	0	2.57	0	0	0.71	0	3.86	21.29	0.43	0
												9.5	10.57		0	5.86	0	0	0	1.14	0	0	7.71	3.14	10	0.29	4	0	0.29	0	3	0.14	0	0	0	0.14	36.43	1.57	0
												9.51667	5.29		6.71	11.86	0	0	1.86	7.86	0	0	19.71	8.86	9.29	4.43	0	0	0	0	0.43	0.57	0	0	0	0	19.43	4.14	0
												9.53333	10		4.43	5.14	0	0	0	3.57	0	0	7.43	18.43	15.71	0	2.86	0	0.29	0	3.29	6.29	0	0.14	0	0	44.29	4.14	0.14
												9.55	4.71		1.86	0.29	0	0	4.14	17.29	0	0	17.43	5.71	0	5.43	2.43	0.43	4.14	0	1.57	2	0	0.43	0	0.14	30.14	3.29	3.57
												9.56667	6.43		11.43	0.43	0	0	0.71	19	0	0	16.29	10.71	3	38	1.57	0	3.86	0	0	2.86	1	4.14	0	0.71	6.29	4.29	4
												9.58333	11.86		7.14	6.14	0	0	3.29	13.57	0	0	7.14	8	15.86	0	2.43	0.43	5.43	0	1.57	3.29	0	2.43	0	4	6.14	0	4.71
												9.6	1.43		16.29	12.57	0	0	2	21.43	0	0	15.29	13.86	10.29	1.29	3.14	0.43	1.86	0	2.14	0.71	0	4.71	0	1.86	7.71	1	0.14
												9.61667	10.43		8	6.29	0	0	0	14.43	0	0	7.14	13.71	23.14	2.71	0.14	0	6	0	3.43	0.71	0	0	0	4.29	18.57	5.29	3.57
												9.63333	12		1.71	5.86	0	0	0	14.43	0	0	15.86	7	23.57	7.57	1.29	0	2.29	0	1.43	1.43	0	0	0	3	17.86	5	0.57
												9.65	8.86		4.43	1	0	0	0	14.29	0	0	15	11.57	10.43	0	3	0	2.14	0	1.86	0	0	0	0	8.14	12	5	5.14
												9.66667	15.57		3.29	0	0	0	0	5.57	0	0	7.71	8	16.29	0.14	9.29	0	2.43	0	2.71	0.57	0.14	0	0	0.29	8.57	1	2.57
												9.68333	5.86		2.43	0	0	0	0	5.29	0	1.43	2	15.43	13.57	4.43	4	0	2.14	0	8.29	0.29	0	0	0	2.29	3	0	3.29
												9.7	12.14		2	0	0	0	0	3.14	0	4	0.14	18.71	21.43	3.57	4.71	0	3.14	0	2.29	2.71	0	0	3.71	0	12.43	0.14	4.43
												9.71667	10.57		3.71	0	0	0	1.71	5.57	0	4.43	1.29	12.29	1.43	0	1.71	0	0.71	0	4.86	0.14	0	3	6	0	14.43	0.57	9.43
												9.73333	4.29		2.14	0	0	0	0	7.14	0	6.86	7.14	20.71	3.29	0	3.57	3.86	6.86	0	3	0.29	0	1.14	1.29	0	8.29	6.71	0
												9.75	7.86		0.71	0	0	0	0	9.86	0	4.29	8.43	5.86	9.86	3.14	5.86	2.86	2.57	0	6.43	5.57	0	0	3.29	0.71	14.57	14.29	0
												9.76667	6.86		7.14	7.57	0	0	0	2	0	3	13.29	8.29	8.57	8.29	6	4.14	0	0	13.57	2.29	0	0	3	7.57	6.71	2.43	0
												9.78333	22.14		7.57	6.29	0	0.57	0	0	0	1.71	6.71	4.86	21.71	1.57	6.86	0.29	0	0	14.43	0.29	0	0	8	0.86	18	8	0
												9.8	21.29	1	0	5.86	0	0	0	3.29	0	0	13	5.86	11.29	0.29	5.14	5.86	0	0	16.43	1.86	0	0	5	0	29.86	1.86	0
												9.81667	5.71	0	0	0.29	0	0	0	2	0	0	15.71	12.57	11.43	0	3.43	6.29	2	1.43	2.43	1.86	4	0	0	0.57	14.71	0	4.14
												9.83333	18.43	0	0.71	0	0.43	0	0	0.86	0	0	7.86	5.57	22.57	0	1	1.57	0	2.43	4.71	0.71	2.57	0	8.43	2.71	19.14	0	0.14
												9.85	5	0	5.71	0.29	0	0	0	2.57	0	0	16	0	10.29	0	1.29	0	0	3.57	13.57	8.86	5	0	2.57	10.71	12.86	0	0
												9.86667	11.29	0	9.71	0	0	0	0	3.29	0	0	5.43	4.14	23	0	0	0	4.71	4.86	2.29	4.14	3.43	0.14	10.43	7.14	26.29	1.57	0
												9.88333	6.43	0	4.14	0	0	0	1	0	0	0	0.14	0	22.43	3.57	0	0	0	12	6	6	11.43	4.29	4.14	12.43	30.43	0.43	2
												9.9	6.86	0	7.14	0	0	0	0	0	0	0	14.29	0	6.71	3.43	0	0	4.71	6	0.57	1.86	8.43	1.14	3	11	0.14	0	5.71
												9.91667	7.57	1.86	1.86	0	0	0	0	1.57	0	0	2	0	18.14	0	1.43	0.43	3.57	10.86	0.14	1.71	6.29	5.29	9.71	0	2.57	0.71	6
												9.93333	3.71	0	2.43	0	0	0	0	0	0	0	11.86	0	9.86	0	4	6.86	3.29	7.71	0	1.86	9.57	5.43	2.86	5.29	2.71	0.14	0
												9.95	7.29	0	0	0	0	0	0	0	0	0	8.29	0	3.29	0	0.71	1.71	8	22	0	1.29	4.86	2.14	2.71	1.14	0	1.57	0.29
												9.96667	12.29	0	0.71	0	0	0	0	0	0	0	7.29	0	19	0	7.57	6	1.43	21.43	0	8.29	0.86	2.71	7.71	11.86	0	1.14	1.86
												9.98333	5.86	0	6.86	0	0	0	0	0	0	0	16.71	0	11	0	2.57	6.86	4.86	6.71	0	5.43	12.71	2.71	1.71	13.29	12.57	0	1.14
												10	2.29	0	5	0	0	0	0	0	0	0	1	0	17.86	0	0.43	0	6.57	16.57	0	3.71	3.86	0	5	5.14	29	0.43	4.57
												10.0167	0	0	5.57	0	0	0	0	0	0	0	13.29	0	8.43	0	3	1.14	2.14	12.14	0	10.57	9.43	0	0	6.71	9.71	2.14	6.43
												10.0333	0	0	4.57	0	0	0	0	0	0	0	6.57	0	17.14	0	10.14	0.71	7.43	21.71	0	6.43	6.43		4.14	6	16.86	1.43	6.43
												10.05	0	0	4.14	0	0	0	0	0	0	0	15.29	4	28.57	0	9.86	0	6.86	35.86	3.71	10.57	9.57		2.14	12.71	14.14	2.43	0.43
												10.0667	1	0	10.14	0	0	0	0	0	0	0	5	3.86	6.43	0	0.71	0	10.14	12.43	1.14	6.71	12.57		4.57	17.29	4.71	8.86	0.86
												10.0833	6	0	4.71	0	0	0.57	0	0	0	0	3	0	12.71	1.57	4.86	2	6.86	22.57	7	6.57	4.71		7	5.29	13.57	6.14	0
												10.1	5.57	0	6.71	0	0	0	0	0	0	0	2.43	0	17.86	12.14	1.71	0	7	13.43	1.14	8.14	12.29		7.57	7.86	9.71	11.86	0.86
												10.1167	10.86	0	7.14	0	0	0	0	0	0	0	5.29	0	29.29	3.29	0.71	0.14	2.29	24.43	0	3.57	16.86		12.71	1.57	33.43	12.14	2.14
												10.1333	11.43	0	0.86	0.29	0	0	0	0	0	0	11.14	0	17.71	3.43	0.86	0	0.14	34	12.43	1.57	25		6.43	1.43	24.86	2.29	0
												10.15	6.71	0	7.14	0	0	0	0	0	0	0	14.57	0	8.29	1.57	1.14	0	1.29	17.71	14.57	0.43	24.14		0.43	0.86	12.71	2.71	0.57
												10.1667	12.14	0	4.29	0	0	0	0	0	0	0	8	0	5.29	0	4.43	0	1.29	39.86	18.14	0.29	18.71		8.29	2.71	20.57	6.86	0.29
												10.1833	6.43	0	0.71	0	5.57	0	0	0	0	0	13.43	0	6.29	1.14	0.14	2.43	3.71	30	21.86	0.29	3.14		1.86	8.14	9	7.29	0
												10.2	11.43	0	1.43	0.14	4.86	0	0	0	0	0	6.43	0.86	29.86	3.14	0.14	3.29	7.14	29.71	7.29	4.57	1.43		0.71	3.57	18	12.71	0
												10.2167	13.14	0	1.29	0	5.71	0.14	0	0	0	0	13	1.14	19.86	3.57	2.14	1.57	0	34.43	9.86	10.29	4.71		0	3	24	5.71	0
												10.2333	0	0	4.43	0	7.86	0	0	0	0	0	13	2.14	0.57	3.86	0	0	3.71	16.86	7.29	7.43	15.43		0	3.71	9.14	3.86	0
												10.25	4	0	1.57	0	5	0	0	0	0	0	8.14	0	3.57	1.43	0	1.29	3	36.29	3.71	1.57	2		0.43	0.71	16.43	5	0
												10.2667	5.86	0	4.43	0	1	0	0	0	0	0	14.57	3.43	4.86	5.29	2.57	1.71	1.86	27.14	11.29	2.57	8.43		0.86	2.71	7.71	8	0
												10.2833	11.57	0	5.29	0	0	0	0	0	0	0	7	1.71	26.57	0	3.86	0	3.86	36.43	3.57	1.29	1		0	1.86	15.71	13.29	0
												10.3	0	3.43	0.86	0	0	0	0	0	0	0	14.43	0.14	3.57	0.14	5.29	10.71	6.57	45	2.29	2.43	5		2.43	2.43	15.86	14	0
												10.3167	0	2.14	1.71	0	0	0	0	0	0	0	12.71	0	6.43	0	3.57	6.29	1.43	14.14	10.14	1.14	3.29		0	0	7	16.86	7.14
												10.3333	0	1.14	3.29	0	0	0	0	0	0	0	1.29	0	22.71	0	7	1.71	0.29	39.29	6.43	3.86	0.29		0	0	14.71	12.57	10.71
												10.35	0	0	4.43	0	0	0	0	0	0	0	1.71	1.14	4.71	0.14	4.43	1.57	0	25	11.71	0.86	3		0	0	6.29	14.57	6.29
												10.3667	3.29	0	0	0	0	0	0	0	0	0	0.29	2.29	3.14	0	6	0.57	1.71	29.43	3.86	2.43	1.29		6.57	0	17.57	13.86	12.29
												10.3833	11.14	0	0	6.86	0	0	0	0	0	0	8.29	0	7.14	0	4.14	0	1	50.43	9.86	1	8.71		0	5	17.43	7.71	9.14
												10.4	3.57	0	0	7.86	0.43	0	0	0	0	0	12	0	2.43	0	2.86	0	0.29	26.43	7.57	2	9.57		0	3.29	15.86	13.86	7
												10.4167	0	0	0	0.57	0	0	0	0	0	0	3.71	0	2.86	0	1.43	0	4.57	58.29	4.71	4.71	1.29		4.29	2.71	17.29	6.86	10.57
												10.4333	0	0	2.14	0	0	0	0	0	0	0	7	0	1.57	0	0	0	4.71	35.29	9.71	4	2.86		2.86	4.71	7.71	12.57	1.29
												10.45	0	1.86	2.14	0	0	0	0	0	0	0	0	0	5.86	0	0	0	6.86	44	3.43	6	2.57		5	5.14	5	15	1.86
												10.4667	0	0	0	12.14	0	0	0	0	0	0	0	0	4.86	0	0	0	0.86	60.14	12.43	4.14	1.57		0	1.86	14.29	7.71	0.43
												10.4833	0	0	0	8.71	0	0.14	0	0	0	0	0	0	0	0	1.71	0	5.43	20.57	6	5.43	8.86		0	4.71	6	16.29	2.14
												10.5	0	1.43	0	3.14	2.43	0	0	0	0	0	2.43	0	0	0	1	0	10.71	48.71	4.14	17.14	2.14		0	0	2.43	6.71	0
												10.5167	0	0	1.43	12	0.14	0	0	0	0	0	0.86	0	0	0	0	3.71	9.86	28.57	8.71	8.71	7.57		0	3.14	0.57	9	0
												10.5333	0	0	0.71	6.71	0	0	0	0	0	0	0.14	0	0	0	3.71	0.57	14.71	35.43	3.71	1.29	4.71		1.57	1.14	0.43	5	0.14
												10.55	0	0.29	0	12.57	0	0	0	0	0	0	2	0	0	0	1.86	2.14	6.29	45.14	2.57	2	0.14		0.29	1.43	0	3	4.86
												10.5667	0	6.29	0	12	0	4.86	0	0	0	0	4	0	0	0	0.86	0	14.86	14.57	0	0.43	0		0	0	0.29	3.71	0
												10.5833	0	0	0	5.43	0	7.14	0	0	0	0	5.57	0	0	0	0.14	1.57	11.71	52.29	0	1.29	0		0	0	0.57	0	0
												10.6	0	1.43	3.14	11.57	0	1.86	0	0	0	0	8.14	0	0	0	0	0.57	1.14	43.57	0.86	9.14	0		0	0	0.86	6	0
												10.6167	0	0	0.86	6.71	0.43	0	0	0	0	0	2.43	0	0	0.14	0	0.43	8.86	43.57	0	2.86	0		0	0	0	8.29	0
												10.6333	0	0	3.29	14	2.86	0	0	0	0	0	11.86	0.29	0	0	0	0.86	5.71	45	0.14	7.57	0		0	3.86	0.57	0	0
												10.65	0	0	2.57	12.14	0	0	0	0	0	0	2.71	0	0	0	0	4	3.29	35.29	0	1.57	0		0	1.29	0	2.29	0
												10.6667	0	1.86	2.14	4	0	3.29	1.14	0	0	0	8.57	0	0	0	0	2.14	9	53.86	0	0.43	0		0	2.43	0	1.14	12.14
												10.6833	0	6.14	6.14	13.14	0	0	0	0	0	0	4.86	0	0	0	0	3.14	2.14	14.71	0.86	1.29	0		0	3.14	0	1	3.43
												10.7	0	0	5.71	6	0	0	0	0	0	0	3.57	0.14	0	0	0	2	2	35.86	2.43	2.29	0.86		0	1.29	6.57	2	2.14
												10.7167	0	0	5.43	0.43	0	0	0	0	0	0	3.43	0	4.71	2.14	2.29	3	0.14	25.71	9.43	3.43	0.29		0	0	15.43	0.29	0
												10.7333	1.29	0	8.57	0	0.14	0	0	0	0	0	7.57	0	1.71	0.86	0.43	3.86	3.86	24	10.14	3.43	0.14		1.86	0	8.71	1	0
												10.75	1.86	0	2.86	0	0.57	0	0	0	0	0	2.29	0.71	0.71	0	0	1.71	0	42	4.86	5.57	0		1.14	0.29	11.43	1	2.43
												10.7667	2.14	0	6.43	0	1.29	0	0	0	0	0	0.29	0	0	3.57	0	4.29	14.43	30	3.43	2.43	0		0	7.71	4.86	1.29	5.57
												10.7833	0.86	0	9.43	0	0	5.57	0	0	0	0	0.71	0.43	6	0	0	10.14	4	41.86	3.29	4.86	1.57		0	0.71	6.86	0.86	3.57
												10.8	7.71	5.71	3.43	0	0	2	0	0	0	0	1	2.57	5.57	3.43	0	0.29	0.43	42.43	12.43	4.14	3.14		0	8.29	0	0.57	3.43
												10.8167	6.57	9.57	8.14	0	0	0	0	0	0	0	1	1.14	0.86	3.14	3.14	4	5.86	22.57	12.43	5.14	6		0	6.43	0	0.43	0.86
												10.8333	13.29	5.14	3.57	0	0	0	0	0	0	0	0	3	0	1.86	3.14	0	1.57	49.86	5.43	14.71	5.43		0	2.29	7	0.43	15.57
												10.85	5.86	9.57	0.43	0	0	0.43	0	0	0	0	1	1.71	0	8.57	0.71	1.43	9.43	35.71	15.29	9	6.57		0	2.14	5.29	2.57	7.71
												10.8667	13.14	6.14	6	2.71	0	0	0	0	0	0	0.57	0	0	3	5.29	2	10.86	30.86	6.29	14.86	10.57		5	0.29	3	1.43	6
												10.8833	13	8.29	3.86	18.43	0	0	0	0	0	0	0.86	4	0	1.43	2	3.14	7.43	45.71	13.29	20	3.86		0	2.29	5	1.29	3.14
												10.9	3	0	8.43	13.14	0	0	0	0	0	0	0.14	2.86	0	0.29	2.43	14.14	12.29	30.57	12	5.71	14.57		0	2.71	5	0.71	7.29
												10.9167	13.86	0	6	6.14	0	0	0	0	0	0	0.71	7.29	3.43	5.71	8.43	4.29	3.57	61	5.43	15.29	7.86		0	2	0	5.29	8.43
												10.9333	12.57	0	7	11.57	1.71	0	0	0	0	0	1.14	0.43	0	2.71	6.14	8	6.86	42.57	14.29	5.86	4		0	2.57	0.14	2	0.29
												10.95	10.86	0	6.43	8	0	0	0	0	0	0	0.43	0	0	0.57	4.71	3.43	8.29	38.57	8	1.29	6.57		0	1	0.29	0.86	7
												10.9667	3.86	0	6	12.29	0	3.14	0	2.14	0	0	0.57	0.57	0	0	0	1.71	0	22.43	4	3.14	2.29		0	0.29	0	0	3.86
												10.9833	4.57	0	9.29	12	0	0.14	2.43	0	0	0	3.29	0.29	0	0	0	9.86	5.86	17.86	1.29	7.29	2.57		0	1.29	0	0.86	0.14
												11	13.29	0	6.29	0	0	0	3.29	0	0	0	15.43	4.29	0	4.43	0.14	6.71	5.43	19.14	2.29	16.57	8.29		0	1.57	0	0.86	0.14
												11.0167	3.86	0	8.43	1.43	0	0	0	0	0	0	19.43	0.14	0	7.14	2	13.71	21.29	21.43	10.71	6.71	7.43		1.43	0.86	0	0.86	5.43
												11.0333	3.29	0	12.43	6.14	0	2.29	0	0	0	0	7	6	0	1.29	7.43	30.14	44.29	49.71	5.86	6.14	10		0.14	1.43	28.43	17.14	16.57
												11.05	11.14	0	3.43	7.86	0	0.29	0	0	0	0	10.71	1.57	6	1.57	6.29	18.57	26.29	53.29	11.14	3.71	4.71		0	1.86	36.86	12.86	10.43
												11.0667	8	0	12.86	9.86	0	0	0	2.86	0	0	0.86	0.14	9.43	0.86	3.29	34.43	49	31.43	11.29	5.29	3.71		0	4.43	34.57	25	25.43
												11.0833	21.57	0	7.14	6.14	0	0	0	1.86	0	6.43	5.29	0.29	16.86	3.86	9.29	22.71	24.43	61.86	7.14	5.14	8.71		0	2.14	56.29	34.14	36.29
												11.1	9.71	0	6.57	1.43	0	1	0	3.29	0	3.43	12.43	0	2.57	0.29	4.57	32.14	51	35.29	17.43	2.57	2.43		0	0	24	15.14	18.86
												11.1167	15	0	19	8.43	0	5.86	0	1.57	0	0	4.57	0	0	0	2.14	38.71	38.43	42.43	10.71	18.14	9.71		0	0	51.57	35.71	38.14
												11.1333	26.71	2.86	8.57	24.43	0	10.43	0	1.14	0	0	2.43	0	10.14	3.71	6.43	20	35.86	43	16.71	15.71	6		0	0	33.86	34.14	16.71
												11.15	6	4.14	16.86	16.57	0	5.43	0	0.43	0	0	1.57	0	4.86	6.29	0.86	32.57	53.43	21.43	13	8	1.14		0.57	0	37.57	23.29	36.57
												11.1667	15.14	4.57	11.86	13	0	10.29	0	1	0	0	9.57	0	15.14	0	4.71	23.43	24.86	48.29	5	17.14	0		0.14	0	48.43	44.43	31.57
												11.1833	4.29	1.57	16.14	7.43	0	6.86	0	7.71	0	0	5.71	0	5.86	2.57	2.71	26.71	57.43	28.43	15	7.71	0		4.29	0	24.43	24.43	18
												11.2	6.43	0	29.29	12.14	0	11.43	0	4	0	0	13.86	0	14.86	0.86	7.43	38.14	43.14	41.14	1.14	16.29	0		0	0	49.86	41.29	39.57
												11.2167	9.14	0	12.43	10.43	0	10.57	1.57	3.71	0	0	11	5.14	12	0.29	3.57	20.14	37	43.71	0.14	4.43	6.14		0	3.86	39.14	43.43	21.29
												11.2333	6.14	0	10.14	2.71	0	4.14	1.14	2	0	0	22.29	7	7.29	0	5.71	46.57	58.57	30.14	0	4	3.57		1.14	0	31.29	26.43	54.43
												11.25	8.14	0.57	12.43	12.86	0	11.57	0	2.71	0	0	22.57	7.29	10	9.57	10.86	31.57	21.57	48.57	2.71	16.29	2.86		2	0	43.71	49.86	46.43
												11.2667	1.43	1.71	14.71	6	0	1.43	0	0	0	0	13.29	8	6.57	13	3	48.14	55.57	24.86	0	9.29	2.14		0	0	23.86	34.14	19.71
												11.2833	5.43	0	22	12.86	0	9.71	0	0	0	0	29.71	8.14	0	4.86	11.57	45	39.71	53.29	0	12.14	0		0.29	0	40.57	55.14	37
												11.3	14.71	0	5.57	12.71	0	7.71	0	0	0.14	0	20.14	5.86	14.71	4.29	2	20.29	36.43	64.43	0	19.14	5.14		6.29	0.71	30.43	53.43	9.29
												11.3167	5.57	0	12	1	1.14	14.14	0	0	0	0	21	5.57	7.86	0.57	3.29	46.43	56.43	47.43	0	13.71	8.71		0	8.43	12.57	33.71	26.71
												11.3333	12.86	1.29	14.57	9.43	1.14	7.29	0	0	2.57	0	29.43	6.86	10.86	8	0.86	22.14	27.57	58.29	0	27	10.43		3	0.71	32.71	59.43	35.43
												11.35	5.29	2.29	9.71	1.57	0	2	0	0	0.14	0	19	6.71	1.14	13.43	0	41.43	67.86	31.29	0	16.14	12.14		0.71	1.29	22.57	35.14	25.14
												11.3667	11.86	0	26.29	2	0	6.14	0	0	5.57	0	3.86	9.14	0	10.43	0	41	65	60	0	13.43	9.29		4.29	3	31.57	57.71	47.29
												11.3833	13.29	0	9.71	0	0	5.29	0	0	0	0	11.71	14	2.14	13.86	0	24.14	49	37	1	17.86	16.71		3.86	3.29	23	51.14	18.43
												11.4	3.86	0	23.86	0	2.29	4.14	0	0	0	0	26.14	17	1.14	7.14	0	29.14	80.29	34.14	5.43	13	19.14		4.43	6.14	19.29	46.14	35.43
												11.4167	8.71	4.14	17.71	0	3.86	0.14	2.57	0	6.29	0	17.57	7.57	1.86	3.57	0	20.86	48.86	47	2.57	39.43	21.14		5.86	0.14	50.71	67.43	33.71
												11.4333	6.86	11.86	14.29	0	2.43	0	2.43	0	0	0	9.29	20.14	2.86	8.29	0	23	62.57	40.14	12.43	33.29	14		4.14	0.57	18	45.57	10.57
												11.45	6.57	1.86	21	0	0	0	6	0	0.14	0	16.14	13.43	14.71	7.71	0.14	32.71	57	52	2.14	43.71	9		7.57	0	41.71	63.86	24.57
												11.4667	13.14	10	22	0	0	0.14	0	0	0	0	11.43	11	13.71	19.43	1.14	15.86	49.86	47.14	3.14	40.86	13.14		4.71	2.29	37.29	66	15.29
												11.4833	0	13.43	17.43	5.86	0	9	2.57	0	0	0	25.29	15.86	6.57	9.43	0	38.14	60.71	40.29	0	26.14	19.14		2.29	4.57	29.86	51.57	25.14
												11.5	0	5.86	19.86	11	0	5.43	0.71	0	0	0	11.43	2.57	13.71	12	2.14	26.86	50.57	58.29	14.29	37.14	16.57		3	0.29	27.57	73.43	26.57
												11.5167	5	9.14	20.14	8.71	0	2.29	0.86	0	0	0	1.57	8.57	5.14	5.43	0	35.71	62	31.43	13.14	19.86	13.14		1.43	1.29	6.86	53	15.43
												11.5333	12.71	9.71	18.71	11.57	0	6.43	2.29	0	0	0	7	5.14	13.57	0.14	0.57	33.57	47.29	53	11.29	12.86	12		7	0	43.14	73.14	19.14
												11.55	13	11	15.71	10.14	0	1	0	0	0	0	5	15	7.71	7.14	0	16.14	46.57	52.29	16.57	24.57	13.29		7.29	0	31.43	67	9.14
												11.5667	5.43	3.43	24.71	12	0	1.86	0	0	1.57	0	11.43	15.43	7.14	5.29	2	30.43	71.14	43.57	5.29	13.14	3.71		1.71	0	10.43	48	12.71
												11.5833	10.71	0	21.86	23.86	3	0	0	0	2.86	0	14.29	15.71	19	5.14	5.57	20.57	56.86	54.29	4.57	18.71	6.86		5.14	0	16.29	70.86	29.29
												11.6	5.71	3.57	18.71	13.86	0.29	0.71	0	0	0	0	11	23.29	14.43	11.71	0.29	24.57	50	32.86	6.14	7	9.14		2.43	0	14.29	49.43	17.86
												11.6167	3	0	28.14	21.43	0	5.43	0	0	0	0	5	21.71	17.43	4.71	0.57	28.71	65.86	52.57	1.86	6.71	13		9	0	26	64.43	47.43
												11.6333	12.71	2.29	16	10.86	0	0.43	0	7.43	0	2.57	4.29	32.29	17.86	7.57	0	15.29	54.43	54.57	18	24.14	9.43		1.57	2.29	17.43	66.57	32.86
												11.65	5.29	1	22.43	16.86	0	3.57	0	0.29	0	1.29	10.43	24.14	8.86	0.14	2.29	22.43	81.14	46.14	17.14	12.29	16.71		0	4	33	52.57	26.43
												11.6667	14.14	0	14	23.57	0	5.71	0	1.57	0	0	14.43	13	11.57	0	1.29	16.86	48.14	56.57	21.71	19	8.43		3.57	0.43	33.43	73.43	32.86
												11.6833	6.57	1.29	16.29	7.86	0	2	0	0	0	3.86	8.71	20.43	7.57	0	0.14	15.43	63.14	31.86	31.57	13.71	1		1.86	1.71	10	50.71	17.57
												11.7	14.43	1.14	16.71	14.14	0	1.71	0	2.71	0	1.43	13.14	18.14	24.29	0	0	18.71	55	53.71	26.14	8	4.14		5.71	0.57	33.57	73.29	37.14
												11.7167	20.71	11	19	11.71	0	0	0	0	0	1.14	19	19	16.14	0.14	0	16.71	32.43	47.57	44.29	7.86	9.57		4.43	3	26.71	59.71	26.86
												11.7333	7.86	2.71	22	5.57	0	1.14	0	0	0	0	18.14	18.43	5.14	0.14	0	38.43	51.29	51.29	25	12.29	18.71		0	0.71	20.86	52.14	19.14
												11.75	19.71	0	21.29	11.86	0	2.29	0	0	0	1.43	40	4.86	12.71	4.71	0	23	38.29	51.57	38.86	27.57	23.86		1.71	2	38.86	68.43	26.14
												11.7667	6.57	0	20.43	6.86	0	2	0	0	0	6	22.43	18.57	9.14	0	0	37	55.71	36.86	42	28.14	9.43		4.57	1.14	20.29	50	12.57
												11.7833	13.29	0	18.57	13.57	0	13.57	0	1.86	0	0.86	25	20.57	19	0	0	35.71	57.43	56.43	20.57	14.14	22.71		10.43	1.71	47.43	73.43	23.14
												11.8	11.86	0	7	11.43	0	1.57	0	0	0	0	24	28.86	11.57	1	1.43	18.14	51.57	52.14	39.71	31.14	16		5.29	4.29	44.71	68.43	18.71
												11.8167	4.57	0.57	21.71	0	3.57	7.29	0	0	0	0	10.29	20	6.29	5	1.43	39	68.14	45.71	17.14	15	7.86		9.86	6.86	18.71	55.86	13.43
												11.8333	13.86	0.86	28.14	0	3.71	5	0.86	0	0	4.14	21	20.14	5.86	5.29	1.86	26.57	50.57	54.86	35.14	29	13.14		16.43	2.86	40.14	72	16.57
												11.85	7	4	19.71	0	0	0	0	0	0	4.57	9.43	19.29	2.14	2.14	0.14	21.14	79	21	39.43	16.29	17.86		4.43	7.57	21.14	52.29	16
												11.8667	15.86	3	20.29	0	0	2.14	0	0	0	2.86	10.57	11.14	16.14	0	1	28.29	65.57	53.57	23.57	11.71	30.14		8.43	9.43	31.86	68	36.71
												11.8833	13.71	6.86	24.86	0	0	6.29	0	0	0	1.86	16.14	13.86	14	7.57	0.71	21.71	56.57	47	44.86	18.57	19.57		26	8.71	29.29	53.29	29.29
												11.9	9.57	11.43	28.14	0	0	10	0	0	0	3.71	8.29	10	4.86	3.57	1	35.43	81.57	45	34.86	13.57	11.57		4.86	10.71	21.71	53.14	34
												11.9167	15.29	8.57	20.57	0	0	4.29	0	0	0	6	21.71	3	12	0	0	25.57	43.86	75.86	10.71	23.71	5.57		9.29	1.71	49.71	72.57	40.29
												11.9333	8.43	12.29	16.29	0	0	2.43	0	0	0	0	17.86	2.29	1.14	2.71	0	26.57	72.29	44	24.14	11.14	8.71		0.43	3.57	24	52.43	22.57
												11.95	9.71	2.14	19.71	0	0	3.43	2	0	0	0	4.29	4.29	3.29	0	1.57	28.14	76.43	68.57	14.14	5	11.14		15	5.14	48.43	71.86	25.71
												11.9667	12.86	10.71	9.14	0	0.43	2.57	0.57	7.71	0	0	8.29	6.71	7.57	0	3.57	17.14	59.14	52.86	34.86	3.86	9		8.86	13.86	17.14	68.86	26
												11.9833	7	3.71	22.29	10	1.57	1	4.14	2.57	0	0	2.43	5.14	7	0	0	28.14	70.43	48.43	27.57	5.86	13.14		3.57	3.43	18.57	49.71	15.86
												12	13	0.43	11.43	6.14	3.71	3.14	0	0	0	0	8.43	7.71	7.29	5.14	0.57	18.71	54.14	80.86	21.86	9.29	11.14	42.5	2.14	3.86	24.86	67.57	40
												12.0167	6.57	14.43	42.14	11.71	4.29	4.14	0	0	0	3.86	18.14	4.14	1.86	9	0	33.71	63.29	40.57	34.71	11	5.14	44	2.43	19.86	12.43	48.86	18
												12.0333	12.14	19.14	62.14	6.29	5	4.29	0.29	0	0	14.29	34	18.57	47.71	6.86	0	47.86	68.57	65.86	23.43	8.86	12.57	57.67	17.29	14.86	32.14	65.71	34.86
												12.05	11.43	49.86	32.43	13.29	5.14	0	0	1.71	0	16.14	62.29	27.86	63	13	9.57	35.71	63.71	63.71	48	46.57	11.43	55	25.71	36.14	29.43	69	34.57
												12.0667	7.57	51.57	44	11.71	0	6.71	0	1	0	13.71	62.43	26	45.14	6.57	4.43	37.71	82.14	48.43	39	17.71	27.71	49.83	13.43	29.57	18.71	57	58
												12.0833	26.14	36.57	50.67	6.43	0	10.43	1.71	2.14	0	15.71	71.43	34.86	92.43	10.14	23	24.14	47	68.86	61.83	52.86	23	56.33	27.43	18.57	36.86	74.86	65.71
												12.1	12.29	73	39.5	20.71	2	10	17.86	6.57	3.43	12.29	63.29	27.43	39	5	12.14	43.14	65.86	30.14	86.5	45	25.57	49.33	10.86	53.14	18.29	55.57	17.57
												12.1167	61.71	36.57	37.83	19.71	14.43	26.29	18.14	9.57	11.14	24.29	43.43	31.14	82.71	6.29	15.43	52.57	69.29	69.43	43.5	41	31.14	64.33	19.57	23.14	30.14	81.29	52.43
												12.1333	65.14	73	25.43	13.14	32.86	15	36.29	0.29	15.71	35.86	57.71	41.86	75	10.57	25	44	53.29	56	66.57	52.57	28	78.5	18.57	54.57	27.86	73.57	43.29
												12.15	37.57	78.14	38.71	18.57	5	31.57	24.86	2.29	15.29	20.57	70	42.57	32.29	7.57	17.86	60.86	68.43	50	64	27.86	44.29	87.5	10	55.29	29.86	61.71	51.29
												12.1667	74	32.29	50.57	24	0	28.71	20.43	0	17.29	26.43	89.14	47.14	65	13.57	27.71	44.14	59.29	74.71	60.71	56.14	42.43	104.33	29.86	27.14	54.43	75.43	67.71
												12.1833	38.29	66.14	36.29	30.86	22.71	11.43	35.14	0	13.29	27	72	44.14	32.29	16.14	15	60.14	59.29	44.86	75.71	40.71	36.29	89.33	11.57	65.43	20.71	66	30
												12.2	83.86	37	52.86	44.14	30.71	21.86	27.29	0	24.43	18.29	70.14	43.57	52.43	13.71	28.71	51.86	74.43	61.86	37.71	56.71	50.86	121.33	34.43	35.14	31.71	90.71	43.14
												12.2167	78.71	75.43	31.43	58.43	73.29	14.43	28.71	2.57	15.71	30.57	70.57	59.86	43.57	25.86	22.29	42.43	56	55.86	78.14	63.57	31	80.57	38.29	68.14	30	76.29	29.29
												12.2333	42.71	71.14	47	61	83.71	35.71	34.43	6.71	16.71	24.14	75	51.86	35.86	13.57	6.86	62.14	80.14	60.29	64.14	23.57	56.14	78.14	11.71	70.29	38.57	66.29	33.57
												12.25	74.86	39.43	36.14	42.43	38.43	36	27	0	36.71	31	87.29	52.43	74.29	48.14	22.14	37.14	56.57	73.86	57.14	44.71	37.43	83.14	38.29	35.43	50.71	74.43	41.29
												12.2667	41.43	74.71	36.71	45	76.86	13.14	33.57	0	23.71	20.86	74.86	53.71	29.14	66.14	12.57	61.86	72.86	47.43	86.71	37.43	47.29	85.43	12.14	53.86	26.86	72.29	14.86
												12.2833	75.86	40	51.14	39.14	45.14	24.71	22.86	0	39	10	69.14	46	63.86	35.71	29.71	57.29	73.43	79.29	45	46.71	55.29	103.57	17.14	21.71	59.14	89.86	30
												12.3	85.57	59.86	27.57	29.57	57.29	26.71	28.43	0	12.71	18.57	72.57	76.43	51.43	63.57	28	39.43	58.43	72.29	86.43	71.71	55.29	83.71	22.14	58.57	46.57	74.43	22.43
												12.3167	40.43	79	38.57	42	50.86	30.29	13.57	5.86	43	10.71	73.86	56.14	31	31.57	17.86	65.57	86.86	48.29	62.71	42	61	86.43	13.57	78.29	15	63.29	29.71
												12.3333	82.86	32.14	49.14	29.43	15.29	37.14	20.86	0.86	70.71	16.29	93.86	45.57	53.43	66.71	42.71	40.71	55.71	87.14	63.71	79.71	51.57	94.86	20.86	37.71	16.43	82	49.71
												12.35	43.86	49.71	54.71	44.29	65.29	11	36.29	6.43	34.86	11.43	76	57.29	31.43	67	26.43	48.71	74.71	57.86	82.43	39.57	31.57	61.43	8.71	64.71	10.57	61.29	27.57
												12.3667	87.71	33.29	49.29	44.43	43.43	25.57	23.14	10.57	53.14	10.71	66	56.43	65.86	29.86	32.57	50.86	75.14	73.43	32	32.29	33.43	92.57	20.71	30.14	28.14	83	50.86
												12.3833	86	91	37.71	32.43	53.71	10.14	42.57	7.29	34.29	10	80	60.57	67.86	50.14	35	31.71	56.71	65.57	87.43	58.14	51.43	78.71	20.14	64.14	24	73	40.29
												12.4	35.86	81.71	49.57	39.71	64	22	39.86	10.71	47.29	27.86	77.71	48.71	21.29	33.57	22.86	62	83.43	54	71.71	34.29	68.14	67.14	17.71	67.71	24.14	66.43	41.43
												12.4167	74.29	40.43	43.86	29.14	35.29	41.86	12	5.57	70.29	19.57	80.57	42.14	49.71	78.57	35.29	36.71	56.29	83.43	65.71	73.86	52	81.57	18.71	26.57	63.57	77.29	54.29
												12.4333	41.29	78.29	43.71	31	70.57	17.14	39.29	8.14	36.71	0.43	76	52.14	21.14	75.86	15	50.14	73.71	58	78.14	33	48	83.57	11.14	56.43	30.57	54.43	28.14
												12.45	87.29	28.14	48	33.29	40.43	34.29	17.43	14.29	68.43	0	64.86	51.57	33.71	42	47.57	54	61	77.43	45.29	41.57	45.86	81.14	19.57	26	47.14	83.57	52.43
												12.4667	86.57	81.86	30.71	24	46.29	31.57	38.57	14.29	49.14	0	67.14	54.71	44.14	79.43	58	36.29	55.29	66.14	74.29	52.57	47.57	67.57	21.57	54.43	35.29	74.86	41.86
												12.4833	40.29	72.43	41.29	23.14	51	41	43.43	10.29	65.29	5.14	80.57	45.57	29.57	35.71	28.71	63.86	80.14	56.29	59.14	21.43	65.86	50.14	9.71	60	13.86	56.86	47.43
												12.5	72	43.43	56	16.86	34.14	50.57	48.57	12.29	37.86	21	87.29	53.14	68.71	76.43	53.14	36.43	55.14	83.86	54.71	66.43	71.57	56	17	25.43	27	77.29	61.43
												12.5167	40.14	77.86	38.43	23.43	50.43	23.14	72.71	33.29	21.29	9	76.86	55	31	86	22.29	53	67.86	56.57	69.57	43	50	48.71	12.86	58.29	11.71	62.14	31.86
												12.5333	81	38.29	50.57	30.43	38.43	52.29	44.43	17.57	68.29	14	66.71	41.43	50.86	40.71	52.57	52.14	73.43	69.86	34.86	24	56.29	40.43	38.14	35.43	54.14	84.14	59.57
												12.55	82.43	89.71	35.86	38.86	59.43	37	41	21.86	51.43	20	74	41.57	50.57	80	45.71	49.14	59.86	81.71	90.71	27.14	51.86	43.29	42.29	74.43	43.29	69.57	33
												12.5667	41.57	75.71	53.29	39.57	71.29	46.57	48.57	10.43	67.57	19	77.71	49.14	20	39.71	20.86	71.71	93.43	59.71	59.86	33.14	74	36.71	18.43	71.71	39.57	54.57	38
												12.5833	90.86	31.71	56.57	34.43	27.86	43.29	42.57	12.86	86.86	25.71	94	35.14	41.57	90	44.29	44	50.43	87	60.43	38.14	58.43	42.57	39.43	33.71	56.57	75	38.57
												12.6	42.57	70.29	47.57	36.29	54.86	23.29	56.29	20.29	29.86	21.43	76.14	34.71	15.57	92.57	18.29	65	60	57.43	68.71	36.71	51.57	41.57	21	53.57	30.43	59.57	19.57
												12.6167	81.57	42.57	46.57	49.29	37.57	46.43	31	10.14	56.29	15.71	74.14	19.57	48.71	39.57	49.71	65.86	82.86	77	30.86	44.14	70.14	42.14	33.43	32.71	54.43	82.29	39.57
												12.6333	89.57	84.14	31	40.43	42	16	56.29	27.14	33.71	21.14	77.29	26.86	51.43	88	59.14	50.57	65.29	68	79	50	66.57	38.86	27.71	62.71	37.14	69.57	25.86
												12.65	44.29	80.43	53.29	50.86	60.57	44.71	63.57	19.71	44	12.86	77.71	19.29	22.14	39.71	20.43	69	93.43	53.29	71.43	26.29	61.14	38.57	12.86	49.86	27.29	62.29	27.14
												12.6667	86	26.29	40.57	36.14	27.86	49	35.14	31.14	44	25	96.14	10.29	44.43	88.14	48.86	41.86	56.43	79.29	62.86	33	49.29	46.86	30	25.71	48.86	87.14	28.29
												12.6833	43.71	66.14	29.71	39.14	67.57	29.29	56.71	30.86	31	36.86	75.29	7.14	26.43	97.57	24	61.29	78.57	50.14	77	28	47.14	37	24.86	53.14	15.29	66	14.86
												12.7	84.29	34.14	38.29	58.57	29.86	46.29	36.43	21	74	39.71	66.14	12.57	44.71	46.29	56.14	58.57	78	77.29	37.43	22.71	29	36.43	43.14	24.57	36.14	89.57	46.43
												12.7167	86	77.14	29.29	41.57	54.86	25	56.14	27.86	56.43	41	75.14	18.29	51	89.29	49.71	41.71	57.71	66.14	81.43	46.29	57.57	36.43	29.86	59	45.43	74.43	42.86
												12.7333	43.57	84.86	43.57	46.14	53.71	50.14	52.57	22.86	74.71	25	71.43	10.14	32.29	42.43	11	63.43	97	52.29	69.29	25.86	62.57	36.43	18.71	57.29	17.14	57	43
												12.75	79	37.29	40.29	42.29	31.86	53.71	47.14	25.29	84.14	47	93.86	11.86	62.71	77.43	28	37.71	56.71	80.43	56.57	51.86	60.71	36.43	31.29	32.71	43.57	78.43	63.57
												12.7667	43.86	69.14	32.86	34.57	61.29	20.14	79.57	40.71	40.71	41.57	74.43	7.71	33	84.43	12.14	60.71	79.86	49.43	80.14	31.29	48.29	49.57	26.57	69.57	20.29	62.43	23.86
												12.7833	86.57	40.43	45.43	41.86	43.43	42	38.71	24.71	71.71	45.57	72.57	14.57	73.14	43	29.29	56.29	82.86	75.14	45.14	45.57	59.29	58.14	34.86	32.57	57.43	76.57	47.86
												12.8	83.71	77	24.29	44.71	81.14	33.57	48.29	28.71	48.14	56.86	73.29	6.57	76	85	44	41.29	42.86	79.14	95	55.29	57	51.86	37.71	64.29	67	72.14	37.14
												12.8167	42.86	77.43	37.14	58.43	90.29	39.71	41.71	28.43	43.43	38.57	70.57	1	30.86	37.71	40.29	65.14	75.57	60.14	69.29	22.29	83	63.57	16.43	67	45.86	53.29	27.86
												12.8333	79.29	39	38	59	45.71	56.29	43.14	35.29	44.29	64.14	88	0	60.86	91.43	82.86	44.14	51.71	89.43	61.14	47.14	65.14	68	32.57	32.86	46.29	65.29	64.57
												12.85	40.14	84.14	35.29	70.43	92.57	22	75.86	51	25.29	54	76.71	0.71	34	90	26.29	66.14	58.71	56.14	88.29	31.71	60.43	71.14	16.71	62.71	17	55.86	28.57
												12.8667	73.71	39.86	52.57	78.14	54.57	36.14	47.14	28.86	53.71	43.29	71.71	7.43	66.43	46.57	62.29	63	69.43	79.71	45.57	22.43	67.57	77.86	36.71	24.86	28.57	76	66.14
												12.8833	73.71	82.86	33.14	59	76.71	18.86	60.57	49.57	33.29	35.57	74.43	14	63.57	86	57.71	60	48	79.43	93.14	38.43	60.43	73.43	44.57	62.86	26.86	69	43.14
												12.9	43.29	72.57	49.43	71	81.43	36.71	66.86	43.86	51.86	19	72.43	14.57	21.29	44.14	39.86	80.57	76.57	56.86	69.29	10.43	76.86	83.14	23.29	79.71	36.29	61.14	38.14
												12.9167	83.86	34.71	42.86	57.29	33	37.43	44.43	37.29	63.29	23.57	81.57	27.14	51.57	101.57	79.14	43.86	54.86	92.29	61.71	21.86	70.14	80.29	39	37.14	45.14	72.14	52.43
												12.9333	40.86	80.29	34.14	64.43	79.43	18.43	73.57	50.14	39.71	28.14	65.29	11.86	35.43	99.71	37.29	79.14	53.86	53.86	89	30	50.43	86.57	17.14	86.43	24	67.57	26.86
												12.95	87.57	36	67.71	71.43	53.71	40	42.71	23.86	84.57	38.29	66.29	36.71	65.57	52.29	66.14	65.29	78.71	76.71	41.86	32.71	57.14	94	40.29	45.43	58.14	87	46.57
												12.9667	88.43	83.29	34.57	60.43	42.57	42.57	33.71	58	62.86	52.86	84.14	44.71	68.14	90	79.57	56	55.29	76.43	86.86	54.29	61.29	77.14	35.14	79.86	57	76.43	28
												12.9833	42	88.71	50.14	72.14	41.86	45	44.57	39.86	86.29	27.14	76.29	47.14	40	47.71	38.57	79	85.29	59.57	72.29	33	72.14	92.57	20.29	79.86	18.14	67.14	30.14
												13	84.71	45.43	53.57	60.57	22.57	60.71	52.57	38.14	93.29	47	84.57	52.29	74.14	92.14	69.86	41.29	61.29	89.14	66.86	57.43	71.29	83.86	38.14	36.57	42.86	87.29	43.14
												13.0167	40.86	78.43	47.14	61.14	49.86	28.14	81.57	52.14	47	53	72	37.57	42.86	101.43	31.43	54.14	79.71	58.71	91	35.71	62	95.86	19.57	64	29.43	58.14	19.86
												13.0333	87	43.71	68.71	62.57	36.29	52.57	40.57	44.71	98.14	52.86	67	48.71	76.57	51.57	63.71	60.29	81.29	76.43	46	55.57	71.57	113.14	47.43	31.14	46.86	75	45.29
												13.05	85.86	79.57	39.57	53.57	52.86	40.14	51.29	59.86	62.43	62	81	81.43	68	104.71	72.86	54.14	61.29	76.86	91.29	72.43	67	81.86	44.14	61.86	47.14	103.29	41.29
												13.0667	46.71	89.57	61.86	71.57	72.14	52	49.29	57.29	67.14	40.71	80.57	69.86	38.43	49.29	35.43	78.14	81.57	60.14	64.71	35.29	83	90.43	23.14	59	35.71	89.29	42.57
												13.0833	84.86	41.86	47.29	39.14	42.43	60.71	47.29	52.86	78.43	53.14	92.29	52	79.14	106	72.57	44.86	55.86	92.57	61.57	27.29	70.43	102.71	49	20.43	50	113.57	52.57
												13.1	41	84.43	49.71	49.57	77.29	28.29	78.57	68.57	43.14	60.29	79.71	54.43	37.29	98.43	43.71	64.86	64.86	60	93	41.86	59.71	114.29	24.57	47.14	21.71	91.71	31.86
												13.1167	81.71	46.29	55.43	49.86	37.86	68.57	48.43	40.43	98.43	46.14	75.14	61.71	77	53.43	76	63.14	73	75.29	44.57	62.43	60.57	122.57	55.71	30.86	34	113	65.71
												13.1333	80.86	74.29	39.71	46.29	48	52.86	62.86	58	61.86	42.14	81.29	75.71	82.14	99.14	80.57	50.29	55.86	78.43	85.29	71.14	58.86	106.14	54.86	75.29	26.29	105.29	36.86
												13.15	42.14	86.86	62.29	62	56.29	60.14	60.71	49.86	80.14	34.57	80.29	62.29	44.71	50	39.14	70.14	80.57	56.14	72.14	31.57	74.57	93.86	30.43	75.86	27.43	95	46.14
												13.1667	85.29	47.29	58.43	53.29	25.29	80	46	29.14	69.43	32.86	92.29	60.86	93.14	89	78.86	42	49.29	85.86	62.29	69.14	64.86	100.29	52.57	29.86	50.14	114.14	53.14
												13.1833	42	79.86	43.57	44.71	54.14	36	68.71	59.86	39.14	41.71	78.14	67.14	46.57	85.86	39.86	68.43	45.86	56	63.29	29	57.57	109.86	22.86	58.86	16.86	93.71	24.57
												13.2	85.57	35.57	66.71	72	34.14	69.14	50.29	44.86	61.86	43.29	72.86	76	89.14	42.29	84.57	64.57	48.86	80.71	34.43	18.71	62.14	131.71	55.14	39	35.57	120.57	43.86
												13.2167	84.86	92.57	35.29	71.57	68.14	43.86	58.57	71.29	34.29	50.71	74.14	89.14	98.71	68	75.86	50.43	46.86	76.43	72.71	43.86	68.29	103.14	48.57	77.29	16.86	106.57	37.57
												13.2333	41.57	92.43	50	77.71	67.29	49.86	62.86	61.86	54.86	28.57	71.86	65.71	49.86	38.57	41.57	78.14	84.43	56.71	56	24.86	83.29	103.29	26.86	67	5.57	90.86	44.43
												13.25	83.43	47.71	55.86	67.43	39	75.14	51.57	29.29	72.14	31.14	88.57	57.14	90.57	73.86	77.57	43.14	52.71	88.57	62.57	34.86	69.57	106.29	51.57	45.43	11.71	111.71	59.57
												13.2667	38.29	90	54.43	67.86	72.43	25.57	78.14	52.29	32.86	29.86	80.71	52.43	48.43	80.29	36.57	76.29	46.43	55.71	90.43	13.14	62	107	21.29	74.71	6	81.43	33.57
												13.2833	88.43	42	67.71	65.86	47.71	58.71	33.57	29	68.71	45	67.57	60.57	97.86	39.14	67.86	67.71	68.57	79.71	47.86	35.14	66.14	128.43	49.29	37.86	26	99	61.71
												13.3	84.71	88.29	33.86	53.43	57.57	48	55.29	63.86	50	40.29	75	52	98.71	96.14	49.43	61.86	52.86	77.86	85.43	60.71	63.86	105.14	47.29	69.14	26	101	41.86
												13.3167	41.57	89.86	63.43	71.86	69.29	52	63	50.43	71.71	32.29	84	47	40	50.86	23.29	83.57	99.86	56.86	71.71	32	70.71	109.43	23	69.29	14.14	86.29	49.71
												13.3333	83.57	48	56.71	57.71	33	54.57	51.29	46.86	91.86	46.57	96.57	55.43	91.71	99	40.71	43.29	49.71	92.29	60.71	80.29	67.57	73	47.57	38.71	38.71	110.43	58.43
												13.35	42.14	93	43	53.14	69.14	34	54.86	70.86	51	50.71	73.14	61.29	41.86	102.43	30.71	72	54.71	57.29	89.29	44	64.57	66.86	27.43	75.43	23.29	89.29	32.71
												13.3667	83.86	42.43	69.71	73.86	45.86	78	47.14	40.14	91.43	53.29	74.86	58.43	93.43	53.57	54.86	59.71	55.86	78.71	43.86	44.14	67.71	97.14	56.57	37.43	39.14	100.71	63
												13.3833	87	86.29	45.43	59.43	70.43	49.71	64.29	50.14	56.71	57.14	85	63.71	93.71	99.71	62.43	49.14	51.71	72.57	89.29	53.29	65.43	70.14	59.14	70.86	30.29	93.71	43.14
												13.4	43.43	92.86	67.71	71.14	77.43	51	47.43	39.71	76.43	32.57	78.14	50.29	47.29	50.29	35.14	80.57	90.43	59.14	68.71	27.57	80.71	73.86	28.71	70.29	10	76.29	43.86
												13.4167	85.71	47.14	56	62.57	43.57	49.43	34.29	48.71	104.86	56	94.43	55.14	84.86	98	74.57	43.57	57.86	86.57	63.57	69.43	59.71	76.43	56.14	37.29	29.29	106.43	44.86
												13.4333	44.14	91	53	66.29	78.14	25.14	67.29	59.86	52	54.14	82.57	53.86	41.57	91.29	33.43	68.57	70.43	52	96.71	44.57	64.14	77.57	24.71	66.29	10.14	81.57	24.71
												13.45	89	42	61.43	65.86	46.57	65.57	35.86	39	83.14	38.43	66.86	64.71	96.71	41.71	75	66.29	71.29	78	46.14	50.43	58.57	83.29	53.86	34.71	34.14	102.43	65.86
												13.4667	88.29	92.14	33	60	47.71	50.71	37.14	55.57	47.43	53.71	63	61.43	101.29	82.14	75.71	57.71	49.86	74.71	83.57	67.71	50.86	60.57	52.43	61.14	35.43	103.71	39.57
												13.4833	41.86	92.14	51.29	62	57.57	52.86	51.29	44.29	64	24.71	69	67.29	47.57	38.29	38.29	82.57	83.71	57.86	63.29	37.57	65.71	58.29	26.14	58.57	23.57	80.86	56.29
												13.5	87	44.71	49.86	51.57	33.43	65.43	47.43	45	81.14	46.86	83.29	43.86	94.29	83.14	81	47	61.57	96.29	66	68.86	49.71	65.43	54.57	31.86	47.43	106.57	62.14
												13.5167	41.29	91.14	52.57	66.57	61.29	20	70.29	72.29	37.86	58.29	64.86	42.29	48.71	94.14	41	66.57	69.71	63.43	86.43	36.43	63.86	82.14	27.43	70.86	23	83	27.14
												13.5333	86.14	41.57	67.71	74.43	39.71	52	48.14	46.14	81.71	70.43	71.43	37	87.14	48.14	68.14	65.29	78.14	80.71	32.57	39.71	64.29	90.43	55.71	36.86	28	97.29	66.71
												13.55	78.57	92.43	42	48.43	49.57	34.86	60.43	67.29	47.71	70.86	68.14	44.14	85.43	85.86	47.57	49.71	63.43	77.71	73.43	36.86	73.57	73.29	51	57.29	24.71	102.29	50.43
												13.5667	44.57	86.43	77.14	59.14	63.71	49	52.43	54.29	65.71	50.71	80.71	31	45.14	49.43	25.71	72.29	83	59.86	64.71	28.71	79.71	85.43	26.14	48.14	23	81	45.14
												13.5833	81.86	34	71.43	29.86	29.14	69.57	46.71	43.57	71	55.71	93.86	49.86	91.14	98.71	70.29	44.57	54.14	93.57	62.43	58.71	55.71	68.29	47.43	38.43	47.86	109.71	55.57
												13.6	41.29	92.57	53.43	48.43	41	26.29	74.86	71.14	29.14	49.14	62.29	47.71	47.57	95.86	35.57	66.71	71.14	60	87.43	44	68.57	80	21.43	86.29	25.29	77.57	24
												13.6167	88.14	48.43	69.86	33.71	12.86	49.86	52.86	49.14	63.57	40.86	76.29	60	93.14	44	67.14	62.86	79.57	79.71	39.14	45.57	59.43	84.71	49.71	38.86	46.14	97.57	47
												13.6333	87.14	89	46.14	39.14	39.29	37.14	48.14	70	40.57	49	66.14	75.86	85.71	91.29	73.43	48.14	61.29	73.86	87	62.86	78.57	63.57	56.14	76.29	38	101.86	30.71
												13.65	40.43	88.57	64.71	62.57	68.57	56.29	34.14	61.57	69.57	44.57	80	47.29	46.14	48.43	31.86	80	97.14	55.86	74.43	30.71	78.71	77.86	25.71	79.71	31.71	79.14	48.14
												13.6667	86	45.57	60	39.14	37.57	58.43	44.29	36.14	93	59.57	92.29	58.86	88	103.43	86.43	47	56.29	91.57	71.86	60	59.86	64.86	52.43	38	57.57	109.29	52.71
												13.6833	41.29	89.43	48.43	65.57	91.14	30.57	77.14	59.86	48.71	50.71	68.86	53.86	46.86	101	41.29	73.29	76.43	58	97.14	40.86	70.43	89.29	26	88.14	23.43	83.14	24.57
												13.7	85.14	46.29	60.29	57	56.43	67.86	46.14	45.57	99.43	50.57	79	64.86	96.86	49.57	66.29	64.57	78.14	84.14	47.43	30	56.14	97.29	52.71	37	31	105.14	50
												13.7167	77	80.57	35.43	52.71	80	48.57	55.14	60.71	66.57	51.14	71	69.86	97.71	84.86	70.71	44.71	63.71	80.43	94.14	38.14	68	65.57	53.14	88.57	38.57	106	33.29
												13.7333	44.14	92	73.86	63.14	78.43	51.14	62.86	66	61.71	41.43	82	46.57	50.86	42.71	41.71	74.86	88.71	63.57	73.57	25.71	82.71	82.43	27.43	83.14	26.14	89.29	39.29
												13.75	85.57	48.43	61.43	47.29	45.71	63.14	50	50.86	80.14	54.71	91	59	92.43	83.71	84.57	43	58.14	90.86	62.29	78.86	56.14	68.86	45.29	46	52.29	112.29	41.29
												13.7667	44.57	91.43	60.14	36.86	87	29.14	64.29	75.14	42.43	45.71	68.57	53.71	50.29	94.29	36.14	71	85.29	60.71	80.71	49	62.14	81.14	28.14	92.43	22	87.57	20
												13.7833	85.29	48	76.14	49	54.43	53.86	45.71	48.14	75.43	38.71	82.14	64	97.57	50	64.57	55.43	79	81.86	42	57.57	52	102	47.29	41.29	41.14	107.57	42.86
												13.8	85.71	91.86	45.57	29.43	65.14	34	53	61.14	50.86	34.57	72.71	65.71	90.43	100.57	70.71	58	57.14	75.71	82.43	56.86	60.86	70	40.71	92.86	44	101.43	33.71
												13.8167	45.71	89.43	68.29	37.14	79	48	62.86	48.29	53.86	31.86	89.71	46.14	44	48.14	39.14	77.86	73.29	59.71	64.14	28	73.14	82.14	18.86	95	21.29	77.86	39
												13.8333	90.71	44.14	52.57	33	46	70	55.71	56.29	84.14	53.29	90.57	63.29	95.86	102.14	74.86	39.71	51.86	92.29	54.57	67.71	54.43	70.86	41.14	42.43	27.57	106	46
												13.85	43.57	87.86	52.57	47.29	95.86	36.57	64.57	78.14	44.57	47.43	69.29	54.57	45.43	94.43	33.71	75.29	74.43	58.71	84.71	50.86	67.43	80.14	23.57	79.29	18.86	82.29	27.57
												13.8667	86.71	45.43	60	61	50.43	41.71	40.14	37.57	79	53.14	76.86	62.86	96.71	52	81.57	62.86	74.43	83.71	44.43	51.14	60.57	93.43	54.71	42.57	25.71	105.71	49.43
												13.8833	89.29	85	38.14	55.43	72.43	16.43	72	49.29	61.43	62.14	63.86	69.14	95.57	98.86	82.29	59	51.14	85.57	85.86	56.43	70	67.14	54.43	96.57	18.14	103.14	21.14
												13.9	44	89.71	67.86	51.29	90.29	45.71	48	46.43	85.57	46.14	81.57	46.86	41.43	52.86	47.29	77	82.57	58.14	73	29.57	68.29	77.86	25.14	94.86	21.57	79.71	24.57
												13.9167	90.29	45.29	60.86	37	44	50.71	34.14	36	89.86	53.29	92.57	57.71	97.14	101.86	84.43	45.14	56.29	88.71	63.43	35.86	48.71	63.71	48.57	44.14	37.57	106	31.29
												13.9333	41.14	91.71	51.71	48.86	70.43	24.57	65.57	70	29.29	57.43	73	43.29	50.29	96.71	44.43	70.29	70.86	58.14	89.29	29.57	66.86	75.71	18.57	91	12.29	89.86	14.14
												13.95	81.86	43.57	75.14	60	26.71	61.43	50	42.71	77	50.71	80.86	49.14	97.14	45.43	81.43	57.43	54	76.14	44.43	54.71	57.43	78.29	49.43	49.71	20.14	104.43	42.14
												13.9667	78.71	92	47.71	63.86	39.86	40.14	66.14	59.43	59.71	40.57	71.14	64.86	91.86	99.57	88.86	46.86	34.86	79.71	99.71	75.43	68.86	59.14	48.14	90.71	25	111	34.86
												13.9833	42.43	93.71	86.14	75.14	36.43	51.14	65.43	56.29	74.71	39.71	89.71	52.71	45.86	52.29	28.43	71	54.29	56.71	72.57	38.71	81	78	25.86	85.57	7	90.43	34.71
												14	88.57	54.57	63.43	64	20.71	67.14	43.57	42.86	93.29	38.86	91.71	64.14	89.86	101	47.57	43.86	41.86	90.14	66.29	70.71	66	58.29	47.57	44.57	22	114.14	31.86
												14.0167	44.14	90	49.43	72.43	48.14	29.86	75	73.57	48	55	69.86	44.71	49	101.57	34.57	60.71	53.86	54.86	88.29	51.14	64.29	79.86	22.43	84.29	13.57	90.57	11.71
												14.0333	90	42.86	69.57	79.43	34.43	63.86	40.14	43.86	85	51.57	78.71	54.43	96.43	50.14	75.43	51	45	80	41.14	73.29	55.29	92.57	53.43	40.43	28.86	108.29	32
												14.05	86.29	94.43	42.14	72.43	49.14	40.29	63.86	72.86	58.43	54	72	50.57	88.86	93	74.43	41.29	41.29	77.57	81.29	87.57	64.57	52	50.29	80.57	25.71	100.86	26.71
												14.0667	42.29	94.57	71.57	74.71	52.86	32	70.29	68.71	66.29	38.29	81.14	46	48.71	39.43	38.71	52.86	75.43	62.57	59.86	32.71	84	77.86	22.57	69.71	11.57	80.86	33.43
												14.0833	89.43	46.86	64.57	64.29	27.71	52.14	32.71	47.86	65	53.29	90.14	50.29	93.86	85.43	67.86	28	43.86	92.43	58.29	42.29	63.71	64.71	50	42.43	16.29	111.57	35.29
												14.1	46.14	96.71	66.29	72.71	56.71	19	49.86	80.71	16.14	47.43	69.43	33	46.14	87	32.71	49.86	73.71	61	72.71	20.86	63.57	75.29	25	79.86	7.57	88.86	20.29
												14.1167	87	45.29	71.57	72	30.43	68.71	39.43	40.43	29	54.57	79	47.71	95.43	55	77.57	46.57	55	79.43	41.43	42.29	58.86	94.29	54.29	44.86	7.43	102.57	45.29
												14.1333	87.29	94.86	47.43	70.86	44.57	50.57	52.57	64	22.86	60.86	67	78.57	95.71	104.14	84.71	49.57	42.57	84	82.57	54.71	64.29	63.57	52.57	86.14	13.57	107.29	25.71
												14.15	43.43	90.29	77.14	73.57	46.71	52.43	63	51.43	33.86	47.29	80.57	58.57	50.14	50.71	41.86	74.57	52.86	61.43	67.29	27.14	81.29	78.57	27.29	67.86	5.71	81.43	34.71
												14.1667	86.43	41.43	66	58.14	21.29	56.57	51.86	47.43	52.14	55.86	82.29	64	98.43	94.29	82.86	43.14	38.71	91.43	64.29	78.14	58.86	63.57	54.29	32	13.43	107	48.57
												14.1833	41.86	88.29	53.57	66.14	61.86	23	76	65.86	27.86	55.29	59.29	39.43	47.71	95	39.29	67.86	62.86	60.14	85.43	33.86	67.86	80	25.86	77.86	6.71	80.43	21.57
												14.2	88	44.43	65.43	70.71	53	63.29	48.57	42.57	66.43	30.86	78.71	45	95.14	49.57	84	56.71	55	80.86	45.29	55.71	52.86	95	59.43	41.14	25.43	92.57	45.71
												14.2167	83.14	92.43	42.57	57.43	66.57	42.43	55.57	75	49.29	43.14	69.71	50.86	99.29	100.86	89.43	50.57	52.43	77	93.57	47.43	76	58.29	52.14	66.14	26.43	90.86	30.86
												14.2333	40.14	90.86	80.71	64.14	83.57	41	47	64.71	75.43	34.14	82.57	38.57	42.57	51.43	36.29	71.43	79	58	68.14	20	80.71	74.86	27.86	74.86	12.86	73.29	44.43
												14.25	86.57	42.57	77.43	36.14	33.29	50.86	47.86	41.86	101.43	39.57	93.71	54.57	98.86	100.86	72.43	39.14	54	91.57	65.43	45.14	60.71	66.29	50.14	43	22.29	75.29	40.71
												14.2667	40.71	88.57	62.86	21.43	54.86	27.14	53.71	61.43	41.43	39.43	63.71	42.86	50	97	35.14	68.86	67.29	58.14	91.43	35.43	65	77.71	26.14	90.71	12.57	50.29	21.71
												14.2833	81.14	45.71	69.86	25.86	44.57	63.14	36.71	40.29	92.43	36.86	74.57	67.57	97.14	50.71	75.43	60.57	57.29	77.71	46.29	46.14	57.43	99.43	43.14	50.71	25.57	92.43	43.14
												14.3	83.71	90.43	48.29	25.86	55.86	45.14	59.29	47.43	57.57	68	56.29	84.57	103.71	97.86	81.43	55.29	49.71	76.71	91.86	68.43	61	68.14	40.57	87.29	21.43	90.71	30.86
												14.3167	43.57	90.86	69.57	15.29	52.57	48.57	58.57	54.14	66.71	56.14	79.29	48.14	51.57	48	44.14	73	73	58.57	62	27.57	80.71	79.57	21.57	91.57	11	80.29	41.71
												14.3333	83.14	45.86	71.57	23	36.86	52.14	51.43	45.29	96.86	54.29	78.43	65.43	96.14	96.14	88.29	34.29	50.57	91.57	69.57	53.71	58.29	64.43	48.29	37.57	25.86	106.57	35
												14.35	39.86	90	47.43	31.71	64	31.14	68	63.43	48.57	48.43	52.86	55.71	49.29	102.29	46.29	66	73.86	57.43	86.14	50.43	60	77.71	27.29	92.71	20.57	91.14	19.29
												14.3667	81.57	49.14	66.57	50	44.86	57	44.86	45.29	78	43.57	69.43	61.43	95.71	50.86	64.86	62.29	79.86	76.57	38.86	71.86	52.14	91	52	44.57	31	107.86	46
												14.3833	59.71	94.29	43	36.29	71.14	35.14	65.29	69.14	57.29	49.86	53	67.86	97.57	100.14	57.29	51.14	55.29	84.86	83.86	63.14	57.29	60.71	41	92.29	32.43	107	38
												14.4	40	94	56.86	51.43	66.43	59.57	53.71	73	77.71	51.14	81.57	43.43	48.86	45.29	31.43	78.57	93.29	58	66.43	29.57	83.71	79.14	33.57	87	26	92.14	44.14
												14.4167	77.57	44.71	58.29	58.43	30.86	54.86	52.86	52.57	83.71	64.29	80.86	61.14	103.86	98.57	60.57	44.14	62	98.43	57.86	70.29	56.43	62.71	58.14	41.14	36.29	116.71	68.29
												14.4333	42	87.29	57.86	57.71	64.43	21.57	68.86	70.29	43.57	52.57	59.57	50.43	48.86	92.71	31.14	72.29	72.71	58.43	82.71	53.43	62.14	84.14	27	87.57	15.71	95.29	35.71
												14.45	82.71	43.86	62.14	70.29	32.57	58	31.29	36.43	92.86	49.57	70.57	58.86	95.43	52.43	78.29	67.57	77.29	77.43	42	64.57	44.71	100.43	61.86	43.43	42.43	113.71	50.14
												14.4667	72	75.29	43.57	42.43	64	42.29	49.29	64.29	56.57	50.43	53.86	66.14	92.57	94.71	74.29	53.14	60.71	66.86	84.86	48.29	74.57	68.57	43.57	64.57	26.43	107.14	28.57
												14.4833	41.86	106.86	62	48.57	50.71	55.57	64.57	47.86	84.57	44	78.71	51.57	48.43	50.71	27.71	74.86	74.86	54.43	72.86	29.43	64.43	78.71	32.14	79.14	16.43	81.86	30.29
												14.5	87.86	44.14	66	40.57	31.29	63.14	52.71	44	79.43	56.86	80.29	69.86	88.86	101.14	62.86	42.29	49	86	63.43	52.14	58.86	61.57	48.71	41	32.14	100.71	46.14
												14.5167	41.29	93.71	55	45	53	22.43	64.29	62	37	50.43	58.43	55.71	45.43	98.29	25.29	68.43	75.71	60.14	83.29	52.43	73.43	68.57	23	76.71	13.29	73.29	28.14
												14.5333	65.71	46.57	72.43	48.14	38.29	55.57	45.86	44.71	70.71	49.71	71.86	47.43	87.86	47.57	51	62	76.43	85.43	42.86	56	58.57	85.71	51.43	32.43	14.43	93.71	50.29
												14.55	80.14	95	45.14	53.71	64.14	43	59.57	61	43.57	46.29	58	56.57	95.43	96.14	63.29	53	58.14	83.29	90.57	58.14	69.86	60.86	62.29	79.29	14.14	94.71	47.14
												14.5667	43.71	90.29	70.57	64	88.14	47.14	70.43	57.71	54.29	35.57	76.29	31.86	43.57	51	36.57	76.57	80	60.29	73.86	27.14	73.14	76.43	25	76.14	2.86	74	47.57
												14.5833	82.43	44.57	61.71	52	34.29	57.86	43	53.43	46.57	66.14	80.43	61.14	92.71	97.71	64	45	46.57	91.86	63.86	61.29	54.43	69.14	55.14	41.86	3.43	106.71	49.29
												14.6	42.57	92	50	66.29	86.71	21.43	61.86	73.29	36.43	53.43	58.43	57	40.71	100.57	40.43	75.14	65.57	62	81.86	30.86	62.14	96.71	26	80.29	0.86	78.14	24.57
												14.6167	85.57	45.14	68.43	66.14	47.57	66.29	35.43	34.29	90.86	52.29	72.14	64.29	93.43	47.14	83.57	64.57	61.57	77.57	43	43.14	61	94.29	53.14	45.14	2.71	102.57	57.29
												14.6333	89.14	88.43	44.57	65	59.29	50.86	50.43	31.86	58.29	71.71	53.43	71.14	98.43	99.86	79.14	51.29	49.29	81.29	79.57	70.57	77.29	68.57	49.14	92.57	8.71	98.29	39
												14.65	41.57	90.71	71	72.86	54.71	41.29	54.14	68	68.86	49.43	80.29	49.86	48.14	47	39.29	73.57	79.43	56.71	73.43	24.71	77.14	82.86	28	88.29	13	88.29	55.71
												14.6667	69.29	48.14	54	66.14	30.43	50	29.71	42.29	87.29	65.43	74.57	60	97.57	103	88.57	44.43	43.71	90.57	63.71	50.86	62.57	69.43	60.29	40.86	16.43	105.86	74.57
												14.6833	39.43	94	47.43	72.43	66.43	31	58.57	84.86	42.86	41.29	49.71	44.86	49	102.43	37	71.57	64.86	59.86	94.57	40.29	65.43	85.57	26.43	88.57	11.86	89	39
												14.7	87.14	46.57	66.43	71	49.57	71.29	44.57	49.86	71.14	49.86	67.71	56.71	92.57	49.29	80	61.14	64.86	78.43	44.86	48.43	56.57	97.14	51.29	44.14	23.43	96	79.71
												14.7167	86.29	96	42	54.71	63.86	43.14	56.57	67	48.71	47.43	55.29	68.86	92.43	99.29	61.29	50	55	79.14	93	55.71	72.57	62.14	44.29	85.29	25	97.14	51.43
												14.7333	39.57	86.57	59.71	49.57	85.57	49.86	68.43	58.71	59.71	51.71	77.71	52.14	46.57	49.43	31	74.43	83.57	60.57	71.29	28.57	79.57	81.71	19.71	86.86	27.71	83.14	52.29
												14.75	70.43	48	61.43	42	36.14	63.86	52.57	49.57	97.14	57.14	76.43	63.57	97.14	102.71	67.57	44.57	54.14	90	62.57	55.14	60.57	59.14	46.86	39	39.14	108.86	62.14
												14.7667	36.43	91.57	41.29	50.14	76.57	30.57	62	73.71	51.57	59.43	54.29	44.43	57.14	100	43.29	69.14	54.14	59.71	87.14	33.71	70.43	69.86	18.86	82.43	19.86	80.57	30
												14.7833	88.86	44.14	59.14	51	42.29	48.71	36.14	41	97	57.71	70	49	96.29	45.57	78.43	58.43	67.57	82.86	46.86	24.86	59.43	87.86	48.43	43.14	40	111.43	55.57
												14.8	82	92.14	35.14	58.57	56.43	33.57	55.43	57.43	56.14	67	53.29	54	96.71	97.29	77.71	49.29	52.29	78.71	95.14	45.57	55	57.43	45.86	93.71	28.57	108.57	43.14
												14.8167	43.43	91	67.86	61.29	48.57	28.71	60.14	37.71	33	54	78	45.86	49.71	48.43	34.57	75.71	79.43	60.86	71.43	27.14	60.86	81	23.43	90.71	35.71	86.57	30.71
												14.8333	85.14	45.57	71	53.43	23.29	51.29	57	39.71	66.14	45.14	77	59.29	92.86	100.57	65	44.86	61.71	94.57	65	43.14	48.86	65.14	48.43	39.57	34.43	104	44.86
												14.85	43.57	89.14	58.14	63.14	51	32.14	77.86	55	32.71	41	55.14	46.43	51.14	89.29	33.57	70	75	62	85.29	25	67.14	68.86	24.86	89.43	13	81.29	27.14
												14.8667	68.86	40.86	71.71	51.86	32.29	53.43	54.43	33.43	55.14	30.43	70.43	66.14	95.86	50.57	76.43	62.71	76.43	84.57	45.57	54.43	52.43	75.43	34.43	37.57	7.71	97.14	48.71
												14.8833	77.29	86.86	56.57	48.71	49.86	34.57	44	57.71	34.71	50.29	61.29	80.14	98	100.57	72.29	48	60.71	76.57	80.14	55	64.14	62.43	46.43	78.14	4.43	105.29	27.14
												14.9	44.43	85.57	76.57	56.57	46.29	40	37.43	47.14	65	34	79.57	52.14	49.57	47.43	28.14	73.43	85.86	62	63.29	32.43	76.57	73.29	25.86	62.71	2.86	80.57	34.57
												14.9167	80.57	43.14	71.86	41.86	28	58.43	38.86	45	68.71	51	92.29	68.43	94.14	100.86	60.57	44.57	54.86	93.57	58.57	50.43	53.29	58.86	45.14	34	6.14	109	49.43
												14.9333	43.29	92.43	60.29	48.29	66.14	34.43	68.71	56	26.71	55.86	64.29	46.29	46.57	87.71	36.71	72	51.29	55.57	72.71	35.57	57.43	74.14	22	74.86	2.43	77.57	28.14
												14.95	89.71	43.71	79.29	63.71	43.86	42.86	55.29	24.43	92.71	66	64.86	58.86	93.29	50.57	63.43	69	52.29	77.71	36.71	27	64.43	90.29	49.86	43.14	19.43	104	75.43
												14.9667	88	89	39.57	54.43	57.86	41.43	59.86	60.57	63	75.14	56.57	63.14	93.86	93.29	78.43	59.14	57.71	75.57	87.57	48.71	77.43	59.29	41.43	70.86	45.57	98.29	56.57
												14.9833	46.71	88.43	75.86	60.57	66.43	32.86	52	43.29	77.71	53.57	58.29	48.86	40.71	49	43	80.14	83	57.14	64.43	34.43	84.29	73	22.14	62	33.29	83	55.43
												15	92.14	50.43	71.43	49.14	37.57	49.14	44.57	15	90.71	63.43	84	50.57	84.71	97	81.71	41	53	88.57	62.71	54.86	63.29	55.86	38.71	24.43	58	112.57	66.43
												15.0167	44.29	91.57	45.29	59.43	70.29	30.29	63.71	52	52.57	65.29	60.71	42	46.14	100	33.14	59.29	60	57.43	89.86	28.29	63.71	78.71	17.71	65.43	24.29	79.86	31.71
												15.0333	83.86	47.57	67.43	51.43	37.86	61.29	39.86	43	93.14	66.86	67.43	47	96.57	50.43	71.57	61.71	57.71	79.14	48.14	43.29	53.29	91.71	52.71	28.29	46	101.43	63.57
												15.05	87.14	81.71	43.57	43.57	52.86	36.14	56.14	62.29	47.86	62.14	64.43	46.71	94	95.86	72	47.43	36.29	80	99.57	56.57	62.57	57	51.14	74.57	33.86	103.71	46.86
												15.0667	41.57	89.43	81.29	42	68.57	47.86	54	61	68.29	48.14	73.43	41.86	44.57	48.29	40.14	75	58.43	59.43	71.43	30.14	83.43	72.43	25.71	70	22.43	80.14	44.14
												15.0833	96.14	43.14	62.29	41	39.57	71	48	48.14	81.43	64.14	90.86	65.57	97.71	92.14	80.71	45.14	24.57	90.29	55.29	38.43	60.71	54.14	54.14	41.57	23.43	106.57	64.71
												15.1	46.43	91.29	48.14	48.71	80	35.57	80.86	71.14	36	65	68.86	55.86	46	96.14	44.57	65	40	68.14	79.57	26.14	65.29	68.14	26	85.14	11.86	82.71	32
												15.1167	88.14	46.14	64.29	30.29	57.86	55.86	43.14	37	73.57	68.14	79.43	73.29	92.14	49.86	59.71	52.71	28.86	81	34.43	46.43	71	86.29	57.14	40.86	40	105.71	58.71
												15.1333	81.14	92.57	48	30.86	71.57	25.86	46.71	61.86	52	78.71	70	81.14	89.71	101.43	74	47	40.86	85.29	62.29	56.71	63.43	57	54	77	35.57	104.43	25.14
												15.15	39.43	86	81.29	56.14	89.29	49.14	42.43	54	55.57	42	75.57	51.29	48.29	50.14	37.57	71.14	64.71	62.43	60.43	19.29	78.14	76	27.29	84.71	24.29	79.71	31.29
												15.1667	84.71	45.14	64.29	44.86	47	66.43	39.29	44.14	48.29	45.14	86	62.71	95	96.57	69.43	34.57	43.86	87.29	65.43	49.29	62	58.43	60.14	40.29	44.29	109.14	53.71
												15.1833	43.57	88.86	50.14	51.71	89.57	34	60.71	59.71	24.29	40	64.14	54	47.14	101.43	33.29	62.43	61.29	46.29	86.43	34.57	71.14	74.86	21.86	77	29.57	82.43	21.43
												15.2	87.43	46.14	76	60.14	54.57	57.86	40.29	32.43	48	58.29	68.71	73.71	97.29	46.86	56.71	51	57.86	80.57	44.71	43	54.57	90.29	55.29	34.14	47.29	100.14	52
												15.2167	90.71	87.71	49.71	47.86	61.86	46.86	47	53.86	38.43	61.71	67.29	82.57	93	84.86	57.14	48.71	50.57	76.29	81.14	53.43	66.57	63.86	50.71	75.43	36.43	106.43	31
												15.2333	42.57	91.86	69.43	69	74.14	39	63.86	46.29	63.43	48.86	70.57	38	50.71	40	32	80.29	76	60.86	70.71	31.14	75.57	79.29	20.14	76.43	18.71	79.71	43.29
												15.25	85.29	45.14	56.86	64.14	37	43	34.71	47.14	85.14	52.14	81.57	41.71	97	97.71	64.29	47.29	43.57	95.29	68.86	68.86	58.71	62.29	39.43	43	27.57	106.86	49.14
												15.2667	44.71	93	42.86	71.57	59.86	11.29	70	51.71	45.43	64.29	53.71	34.57	49	91.43	32.86	77.29	52	54.86	96.14	33.86	66.57	67.86	23.14	98.86	6.71	74.14	26.71
												15.2833	85.29	48.43	68.86	74.71	44.57	40.29	54.71	27.71	81.14	49.86	65.14	50.43	88.71	49.43	61.86	65.29	63.86	79.14	48.14	37.29	62.14	90.86	53	50.86	13.14	86.43	57.14
												15.3	85.29	92.57	42.57	61.14	64	46.43	65.86	63.71	47	64.71	55.43	74.57	89.14	99.29	56.86	54.14	58.29	75.43	96.29	51.86	69.43	60	44.86	88.57	13.86	82.43	41.14
												15.3167	42.43	91.29	74.71	61.86	70.43	46	54.14	50.14	80.43	54	66.86	33.86	43.29	49.57	32.14	58.57	64.43	56.43	72.71	21.29	71.57	75	21.57	91.71	6.29	76.43	33.57
												15.3333	86.43	42.86	68.57	44.57	21	59.14	43.14	54.43	85.71	66.14	86	47.86	98.43	101	80.57	42.86	41.29	77.14	64.86	39.86	63	60.57	43.43	42.29	23.14	81.43	42.86
												15.35	40.57	88.86	53	50.29	26.86	29.86	53.57	72.71	36.71	57.71	52.71	40.57	49.57	95	39.43	60.29	64	47.71	82.43	23	68.86	87.29	19.43	85	14.29	51.57	23.14
												15.3667	82.14	48.29	67.29	45.43	12.57	58	24.29	48.14	91.57	44.71	60.57	49.86	97.57	43	58.71	53.29	68.29	79.29	46.43	43.43	57.57	98.14	40.29	42.57	45.29	62.71	42.57
												15.3833	87.86	89.71	46.71	34	28.14	33.86	34.14	55.14	63.43	54.57	52.29	72.14	96.57	91.71	48.29	39	56.57	80.86	72.14	62.14	75.29	58.57	53.43	86.71	34	69.57	32.57
												15.4	40.29	88.29	79.29	40	15.29	43.57	53.43	36.57	76.29	47.57	67	49.43	44.43	46	31.71	50.86	80.71	59.29	62.14	23.71	71.57	60.14	24.86	73.29	24.71	46.43	28.29
												15.4167	84.71	45.71	73.71	26	1.57	60.29	52.14	56.29	96.71	49.86	79.29	70.57	95	97.57	55	40.14	51.86	97.57	48.29	37.43	61.57	56.57	44.57	37.43	41.14	84.71	37.14
												15.4333	42.71	93.14	54.14	43.86	1	35.29	75.29	72.29	40.71	43.29	38.57	52	46.86	99	33.43	66.71	70	60.29	75.71	41	65.14	76.57	21.14	71.14	13.86	47.57	17.86
												15.45	84.43	48.86	71.14	58.86	5.29	48.86	47	39.14	61.29	59.29	63.43	67.43	97.14	50	71	60.14	68.43	79.86	40	43.14	64.57	88.71	53.86	41.86	24.14	79.71	31.86
												15.4667	86.29	96.57	45.14	58.14	45	47.71	51.14	49.14	36	56.29	38.14	80.43	97.86	100.29	65.86	57.57	54.29	74.43	75.14	51.29	72.43	58.14	48.71	86.43	29.57	83.14	18.14
												15.4833	44	92	83.71	60.57	54.29	44.71	47.57	41.86	60.71	50.57	49	52.71	48.14	52	36	76.43	81.57	60.43	66.57	32	78	76.71	25.29	67.71	16.86	48.43	39.29
												15.5	81.14	47	75.71	47.71	29.71	58.14	50.71	50.71	75.86	58.57	55.29	51.29	99	95.71	62.43	56	52.86	91.71	55.71	53.14	66.29	60.43	44.43	43.57	38.29	89	63.57
												15.5167	45	95	58.86	51	71.86	12	73.14	56	44.14	60.43	33.14	44.43	47.29	90.57	35.57	79.14	58.29	58.57	61.29	20.14	67.57	77.57	22.43	81.43	18.14	54.14	32.57
												15.5333	89.14	46.29	71.71	60.57	46.57	38.71	42	30	86.71	52.86	39.43	62.86	97	45.71	31.14	66.43	40.14	76.14	27.57	23.29	60.86	85	47.86	41	36	74.43	72
												15.55	84	89.29	42.57	51.14	83.14	26.43	67.14	51.29	56	50.71	44.43	71.86	96.43	100.14	65.43	59	31	78.57	81.57	23.86	67.29	61.71	52.14	71	24.14	79	41
												15.5667	42.86	89.71	68.86	47.57	86.57	44	56.71	50	85.71	35.86	44	46.71	48.43	43.14	31.43	76.43	55.71	61.29	68.71	22	84.57	82.71	22.43	84.29	23	40.29	48
												15.5833	87.43	45.86	70.29	31.57	32.29	60.71	58.57	50.57	77.71	59.43	36.57	56.57	101.43	95.86	66.29	48.86	37.57	88.71	63.43	24.14	59.86	66.29	44.57	44.71	33.71	72.86	61.43
												15.6	43.29	89.43	51.29	38.14	71.71	30.14	74.43	66.43	42.29	51	24.71	47.86	49.14	102.86	37	73.71	59.86	57.14	87.86	29	61.29	84.57	18	82.86	11.43	57.29	15.29
												15.6167	87.86	41.43	70.43	38.71	48.14	53.29	53.57	42.86	67.29	48.29	25.14	58.86	85.29	44.43	70.14	64.86	55.86	75.29	46.29	38	56.57	88.57	39.29	43.43	16.29	75.43	52.14
												15.6333	87.14	89.57	44.71	49	78.29	34.86	61.14	70.57	37.71	48.86	39.57	79.14	95.43	94.14	75.29	48.86	53.14	75.14	70.86	48	73.29	62.57	49.57	85.86	20.86	77.43	45.71
												15.65	44.43	97.71	66.29	49.86	84.14	46.57	62.43	48	53.14	48.71	42.57	51.57	49.29	45	38.57	66.14	74.86	58.14	52.86	36.14	87.14	83	27.71	68.29	9.29	46.71	38.86
												15.6667	89.71	48.14	65.29	43.43	31	59.86	51.86	38.71	78.86	64	36.29	56.14	100.29	97.43	73	44.71	50.57	93.57	51.71	65.71	67.57	79.29	48.86	35	17.57	81.43	42
												15.6833	41.57	88.86	44	37.71	49.29	27.86	64.14	46.71	40.86	41.71	44.29	36.29	48.29	97.57	35.86	71.57	56.14	57.71	86	45.57	68.43	86.43	27	85.43	5.43	51.71	20.71
												15.7	88.57	41.71	75.71	51	33.86	61.14	36.14	37.71	66	36.86	41.71	33.43	93.43	48.43	70.86	65.57	56.57	77.14	39.86	30.71	58.29	90.86	43	44.29	12.71	70.57	51.57
												15.7167	82.71	78.71	48.14	56.71	52	25.71	46	51.43	36.71	52	43.71	54	104.57	98	67.71	45.57	49.71	73.86	70.43	54.29	52.29	78.71	45.29	83.86	11.71	68.71	40.29
												15.7333	40	88.57	66.14	63.86	74.14	45.43	34.57	47.14	70	35	51.14	54.71	53	44.57	31.71	61.29	78.14	58.57	54.71	25.29	82.71	85.86	19	66	13.57	38.57	34.57
												15.75	83.86	44.86	64.43	53	42	58.29	45	57.29	80.57	58.14	49.71	60.86	104	84.57	67.43	49.86	49.14	91.29	51.71	39.29	64.86	81.14	42.43	39.57	20.71	83.43	39.71
												15.7667	44.57	95.57	49.86	61	88.71	23.71	68.14	78	44.29	46.43	41.86	44.14	52	93.86	36.86	73.29	65.86	55.86	74.57	23.14	64	85.57	26.71	72.86	7.14	51.71	20.29
												15.7833	83.29	49.14	69.86	64.86	53.29	45.43	49.43	44.86	69.86	61.57	42.14	71	94.43	42	67.86	63.29	68	81.14	33.86	23.29	54.57	99.29	45.71	43.14	23	69.71	48.57
												15.8	87.43	88.57	32.14	55.71	62.71	38	56.86	68.71	53.29	62	39.29	81	93.43	93.29	72	52.43	45.43	79.43	75.71	26.29	65.71	74.57	47.57	73.86	19	79.14	43.29
												15.8167	43.43	86.57	76.29	62.71	78.14	44.43	57.43	39.71	45.57	29.43	51.86	47.43	42.57	43.29	32.43	56.86	66	57.43	69.57	20	84.86	87.86	27.86	77.71	7.71	55.71	52.57
												15.8333	83.57	41.71	68.43	49.14	33.29	64.43	55.71	30.43	47	55	51.71	43.86	84	98	55	40	52.57	94	51.43	30.86	62.14	77.57	48.57	40.29	22.43	84.86	59.57
												15.85	36.86	90.43	59.14	69	42.86	35.43	75.57	60.14	27.14	39	40.86	45.71	48.43	92.14	19.86	53.86	48.29	51.29	84	25.71	64.86	91.57	25.71	71	11.29	64.57	28.14
												15.8667	70.43	47.86	81.86	78	15.57	56.43	32.14	41.14	61	56.43	39.86	56.29	99.86	47.29	37.14	36.29	35.71	70.86	45.14	32.14	60.43	105.29	32.71	35.29	23.29	75.14	52.86
												15.8833	79	87.57	52.71	56.29	47.14	52.71	47.43	51.57	46.43	63	40.86	58.86	95.57	96.57	46	36.71	42.14	54	68.29	40	69.57	75.29	40	67.14	30.43	85.29	36.29
												15.9	44.29	91.71	66	69.29	54.43	50.57	45.14	54.14	69.71	51	51.43	52	40.71	41.71	19	66.14	69.57	53.14	52.29	23.29	84.57	82.86	25.29	57.14	11.14	53.71	28
												15.9167	87.14	43.57	58.43	54.57	24.57	57.86	53.71	54.43	84.57	56.29	44.29	66	93.29	100.29	41	50.57	54.86	88.14	47.86	50.71	61	77.43	41.57	32	21.86	83.43	56.71
												15.9333	42.86	99.86	53.86	60.86	67.43	18.71	79.86	72.71	45.14	67.57	33.43	55.14	45.71	102	22.29	68.86	59.57	55.29	63.57	24.43	69.43	91.71	22.29	57	7.29	58.86	30
												15.95	86.14	46.14	72	52.57	51.14	59.43	46.71	45.14	64.71	49.43	38	72.57	89.71	41.43	42.86	62.43	50.14	77.43	37.71	36.43	59.29	102.14	44.43	26.29	16.86	74.57	69.86
												15.9667	73.14	79.43	43.86	57.57	62.71	54.29	71.71	64.29	54.71	60	41.57	71.57	93.43	100	35.14	44.43	46.29	77.57	85.43	39.71	73.86	76.71	41.57	61.71	20.29	78.43	47.57
												15.9833	37.14	90.14	64.43	51.71	74.86	42.29	54.14	37.29	69.86	49.86	40.57	36.29	57.14	47	22.43	59.14	57	57.43	58.57	18.43	81.71	80.14	26	74.29	7.86	41.29	50.71
												16	70.17	45.14	68.57	36.14	38.43	52.57	51.29	38.57	78.43	68.57	42.14	53.29	91.14	94	36.71	33.29	38	70.86	58.57	24.86	57.86	58.86	54	37.29	24.14	69	67.14
												16.0167	38	87	55	53.14	75.71	30.43	54.86	50.86	40.71	60.71	42.57	49.57	49.86	92	19.86	61.86	39	38.43	76	19.29	58.29	64.14	28	81.71	9.86	59	31.57
												16.0333	71.17	47	77.43	45.71	54.14	57.57	39.86	34.71	88.71	64	29.86	45.86	100.86	43.14	31.86	56.86	49.86	55	34.14	31.29	52.29	82	55.86	29.43	35.43	69.71	55.86
												16.05	82.67	91.86	35.71	48.14	73.71	46.57	45.14	43.57	65.86	52.43	36	56.29	100.86	95.57	44.43	38.57	38.43	59.43	63.29	21.86	65.86	60.86	47	79.14	25.14	76.86	42.43
												16.0667	46.17	92.86	81	46.71	73.43	38.71	48.57	30	82.29	35.43	39	34.57	48.71	48	29.43	65.14	64.43	37.57	45.14	14.43	72.29	68.43	23	67.71	19.29	50.14	49.57
												16.0833	83	45	59.71	46.14	42.86	49.71	56.57	42.57	95.14	44.57	39.57	44	98.57	100.71	69.29	37.71	48.29	64.14	53.14	29.14	55.57	66.29	70.71	32.14	40.86	83.57	68
												16.1	44	91.57	47.86	46.86	83.86	27.29	56.29	74	38.71	48.86	37.43	40.71	47.71	94.71	30.71	55.43	50.14	38.29	67	21.43	56.86	69.71	28.14	75.43	16.43	60	33.86
												16.1167	82.67	40	68.29	55.29	41.43	60.14	39	41.14	73.71	44.86	44.86	54.57	99	49.43	77.86	57.57	45.71	70	39.14	16.57	54.14	82.14	66	46.14	36.43	73.43	48.29
												16.1333	83.83	95.29	43.71	48.57	41.86	44	49.43	47.57	44.29	34.86	61.57	64	99.71	100.71	65.57	37.14	26	71.29	72.86	52.43	57.29	69.29	53.57	92	36.71	80	49.43
												16.15	41.17	90.57	73.43	46.57	59.71	46.71	54.57	35.71	63.14	25.29	62.43	43.43	42.71	47.14	26.57	61	54.29	41.71	49.71	25.57	67.43	69.43	28.43	83	23.29	51.57	45.14
												16.1667	82.33	40.14	69.14	38.29	36.14	60.43	33	55.86	84.14	36.86	68.14	55.86	85.57	92.29	51.71	38.43	40.29	74.71	66.14	30.86	56.86	67.86	60.29	46	38.57	86.43	51
												16.1833	39.67	84.57	51.29	48.57	72.57	22.43	67.57	58.86	38.29	48.86	64.57	50.14	38.29	97.29	32.86	57.71	51.57	57.14	86.43	39.29	58.57	75.14	26.86	68.71	17.57	58.43	33.57
												16.2	84.17	41.86	79.14	51.86	37.57	45.86	53.86	44.71	85.71	61	52	58.29	97.57	47.71	63.71	54	58.29	69.43	42	52	57.14	82	41.29	37	38.43	73.71	60.29
												16.2167	83	87.57	35.29	48.14	57	48.86	36.29	69.57	55.14	46.14	65	73.86	86.86	90.71	42.57	34.71	42	72	80	52.71	63.29	60.71	48.14	78.71	34.14	77.29	54.71
												16.2333	42.5	92	76.86	49.86	59.43	46.43	59.86	58.71	62.57	46.29	63	56.71	45.57	45.29	20.86	61.86	66.29	45.71	45.86	13.71	75.71	64.43	20.43	62	20.14	53.57	54.71
												16.25	82.83	49.57	67.71	39.29	34	56.57	62.14	59.86	82.86	61.29	64.71	56.71	88.86	95.86	57.71	28.43	47.71	80	58.29	17.71	56.71	54.14	36.86	33.14	40.57	86.14	59.86
												16.2667	44.67	85.14	46.57	55.29	50.14	34.57	79.14	67.14	37.86	63.29	61.14	51	44	90.43	20.43	40.71	49.14	44.86	72.43	10.57	51.57	67.43	14.57	70.71	22.29	50	38.43
												16.2833	90.17	44.86	72.86	42.57	27.57	55.71	48.29	38.29	69.43	61.71	49.43	38.43	70.29	41.57	47.71	38.86	41.71	66.43	36.57	6.43	51.43	74.14	38.86	30.14	51.71	68.57	66.86
												16.3	89.83	87.86	34.43	38.86	43.57	45.71	66	59.71	49.86	53.14	57.57	44.71	53.43	96.86	47.14	31.71	26.43	71.14	67.71	26.43	57.86	59	45.29	74.29	45.29	73.14	57.14
												16.3167	42.67	81.29	68.43	48.57	43.57	41.43	59.14	65.71	79.14	43.29	58.71	40.43	35.57	46	14	49.71	49.57	36	49.43	24.43	64.71	64.57	16.57	72.29	25.14	50	52.14
												16.3333	83	41	63.43	24.14	18.86	61	49.14	47.57	78.29	40.57	65	37.86	61.14	91.29	39.14	33.57	44.14	78.29	69	60.57	43.86	70.57	34.43	31	38.86	85.14	68.14
												16.35	39	91.71	49.86	54.14	32.86	30.57	60.29	49.14	36.57	46.86	58.57	35.14	33.71	85	22.57	48.29	62.29	50.14	86	37.57	45.29	74.29	16.43	78.14	26.14	61	37.29
												16.3667	86.33	45	69	68.43	22.29	57.57	46.29	44.29	69.71	60	50.43	50.86	82.71	45.71	38.71	47.57	61.14	70.71	43.43	39.71	46.29	88.14	46.43	37	30.43	68.43	61.29
												16.3833	86.17	94.57	36.14	53.43	19.71	41.57	51.14	67.57	35.43	66.29	46.71	61.43	84.14	94.29	48.86	36.57	69.14	75.14	87	42.14	64.14	69.57	49.14	72.57	67.57	75.29	50.29
												16.4	39.17	87.71	74.86	61.29	37.29	29.29	53.57	58.57	65.14	36.43	51	44	41.71	49	24.86	57.43	63	47.43	54.86	35.71	68.29	70.29	32.14	65.86	27.14	50.57	52.14
												16.4167	82.5	46.29	75	43.86	21	46.29	39.43	52.71	67	62.29	61.71	41.29	84.29	88.29	49.86	39.57	48.57	75.71	68.71	65.71	55.29	61.57	55	36.29	43.14	85.71	71.86
												16.4333	40.17	86	53.14	43.43	57.71	31.71	52.71	69	34.86	64.14	57.29	48.14	43	89.71	19.86	43.14	32.71	51.43	76.14	42.57	60.29	77.86	31.43	76.86	15.14	55.71	45.14
												16.45	88.83	42.43	81.86	41.29	30.29	67.86	40.57	43.14	74.29	68.14	49.71	56.71	79.43	44	35.43	44.14	52	66.14	31	34.86	66.71	77.71	48.86	30.14	46	68.86	64.43
												16.4667	80.83	78.43	44	36.14	55	36.86	52.71	50.86	64.86	56.86	59.57	54.71	82.71	85	39	34.43	43.43	68.43	66.14	21.86	64.43	80.43	41.86	64.57	46.14	80.29	55.29
												16.4833	41.33	75.43	89.29	42.71	58.14	41.14	54.86	45.29	74.43	41.86	66.71	43	42.71	44.14	24	50.14	58.86	47.14	45.43	3	73.86	79.14	21.43	72.14	17.57	53.71	37.71
												16.5	83.5	41.14	76.71	23	32.86	61	54.71	36.57	98.29	38.29	67.57	40.29	79.71	79.86	48	33.57	42.57	74.57	52.14	13.86	61	81.57	48.29	39.29	41.29	79.71	48.14
												16.5167	45.5	78.86	40.29	48.57	69.57	34.14	76.71	48.86	34.14	31	64.43	46.71	42.29	78.29	16.86	44.86	46.29	53.71	58.29	21.29	58.57	92.71	23.86	64.71	32.57	50.29	32.57
												16.5333	84.83	39.43	84	64.43	41.29	70.14	49.57	37.57	75.43	57.71	61.29	51.57	73.71	29.57	21.29	47	48.86	65.43	39.14	21.14	55	80	41.14	36.86	53.29	53.43	62
												16.55	85.67	77.29	41.14	55.86	68.14	51.57	55.43	65.29	48.86	47.86	59.86	56.86	72.86	65.71	14.14	35.86	35.71	68	90.29	34.29	61.43	80.71	43.14	69.29	41	67	53.57
												16.5667	44.17	78.29	78.43	53.43	73.86	49	34.71	36.86	48.71	45.71	64	44.57	38.71	34	17.29	46.43	61.86	43.86	61.57	9	68.29	79.14	19.43	73.57	18.86	39.29	45.86
												16.5833	85.33	39.14	76.14	52.29	31.71	64.86	42.43	48.71	57	59.29	69	51.14	69.57	68.43	38.86	36.57	32.57	79	70.86	15.43	58.14	81.29	49.43	35.29	33.43	70.86	65.14
												16.6	41.67	88	48.86	76.29	61.71	31.71	50.71	80	36.43	56	53.71	47.71	30.29	76.71	21.71	40	40.14	50.29	88.14	9.43	57.57	84.57	26.43	65.86	16.14	47.43	37.57
												16.6167	72.33	40.71	77.57	76.71	44.71	64.43	38.71	44.14	75.71	71.14	58.14	59.14	76.29	42.43	43.86	40	44	66.86	42.57	24.43	53.71	75.29	40.14	30.57	33.43	63.86	61
												16.6333	86.17	88.43	34.71	67.43	27	43.29	41.43	67.43	42.29	64.14	66.57	51.14	85.71	85.86	44.14	32.14	30.86	74	86.29	44.43	60.43	68.14	32	62.43	33.86	72.86	42.14
												16.65	44.83	92.29	75.29	67.14	35.14	51.29	54.71	69.43	53.57	48.14	71.29	47.57	40.86	34.57	20.43	45.14	49	45.14	53.57	22.43	67.29	73.86	22	57.43	32	48.29	35.71
												16.6667	92	45.57	50.29	37.43	18.14	62.57	53.57	61	54	39.14	75.14	53.57	72.29	76.43	25.14	28.43	35.14	79	62.57	40.71	52	85.86	41.86	34	61.57	82.71	44.71
												16.6833	43.67	91.71	40.14	56	47.86	15.14	56.57	75.14	34.57	43	57.57	40.14	43.57	74	15.86	47.86	34.29	46.71	82.29	25.14	59.29	97	18.29	60.43	32.14	55.43	28.29
												16.7	84	45.29	75.86	55.71	42.57	49.29	41.43	46.14	84.14	54.57	54.57	50.71	56.43	38.86	19.57	48.14	46.43	64.57	37	28.86	64.43	93	32.43	23.43	53.71	66	39.57
												16.7167	83.67	86.29	38.14	55.43	67.57	26.14	60.71	69.71	64.71	72	52.71	64.71	91.43	119.14	50	30.57	40	65	64.57	31.86	69.71	87	39.86	37	57.43	76	29.29
												16.7333	45.83	93.71	69.57	57.43	82	49.29	53.29	59.57	59.29	54.43	61.86	44.86	34.86	45.71	13	52.71	65	45.43	47.57	12.86	67.29	63.57	24.29	50.14	29.86	46.86	23
												16.75	88.17	45.71	57.86	37	45	68.14	43.43	38.43	82.43	52.86	85.43	39.43	68.57	97.14	31.57	27.86	43.14	77	55.57	21.43	51.86	74	46	36.86	44.14	82.57	46.14
												16.7667	44.67	86	46.71	56	90.71	24.86	79.43	51.86	41.29	43.43	64.86	27.57	33.71	99.86	15.71	44.14	47.71	53.29	85.29	9.14	48.86	88.86	22.43	87.71	20	53.14	26.57
												16.7833	89.5	42.71	70	51.43	39	56.43	41.71	39.71	86.43	43.43	60.43	33	63.57	46.29	39.29	43.43	49.43	65.86	46	18.71	57.43	89.14	43.86	38.29	45.86	60.71	33.14
												16.8	87.67	90	27.29	36.71	79.14	52.71	69.86	52.14	44.86	36	72.29	51.86	68.86	95.86	32.43	33.29	28.57	75	98.71	27.14	62.57	73.14	50.57	70.57	23.29	57.29	29.71
												16.8167	41.67	92.14	49.43	56	93.71	53.43	58.14	59.14	56.86	41.57	71.86	43.14	30.86	56.57	16.57	57.14	70.14	49	73.57	10.57	72.86	70.43	27	66.29	14.29	36.14	22.43
												16.8333	81.17	45.29	61.43	36	39.14	78	41.43	47.14	62.14	56.71	70.86	44.43	71	93.43	26.14	31.71	47.86	80.14	74.86	28.43	59.86	84.71	47.86	38.57	21.43	71.43	45
												16.85	42.83	94.14	52.14	54.71	66.14	31.57	57.43	85.14	33.86	60.29	59.43	43.29	38	103.29	14	45.71	52.14	43.71	86.29	11.57	57.86	90.29	21.29	66	7.43	56.57	29.86
												16.8667	86.67	45.57	75.86	34.57	31.86	61.71	38.43	52.43	72.57	70	57.29	53.43	81.14	53.14	49.43	38.86	55.14	62.86	40.86	19.29	59.71	91.29	40.71	24.86	36.29	70.71	30
												16.8833	84.33	83.43	37.29	45.71	42	50.71	66	72.29	52.71	73.71	58.43	52.29	72.57	106.43	55.43	29.14	36.71	63.71	73	23.86	66.86	81.43	42.71	49.57	30.86	76	21.86
												16.9	38.67	88.71	59.86	62.86	53.43	44.29	54.86	54.57	58.43	48.29	64	37.29	41.71	50.86	21.29	42.86	61	43.86	52.86	3.29	70.86	70.14	23.86	38	18.29	50	27.71
												16.9167	82.83	39.14	53.43	36.29	31.71	70.14	53.86	58.57	73.29	54.14	72	39.71	70.14	99.57	45.86	18.14	33.86	77.71	63.14	12.43	63.43	67	46.29	21.14	32.71	84.71	32.29
												16.9333	44	89.43	48.14	54.71	63.29	20.29	74.43	73	41.86	52.86	53	44.57	31.43	96	14	51.57	46.43	51.14	81.71	6	56.57	81.57	27.57	51.57	16.14	56.57	13.86
												16.95	91.33	46.29	67.86	68.29	34	39.86	40.86	46.43	84.86	64.43	56.86	39.86	77.29	46.86	48	37.29	52.29	69	37.57	12.71	52.14	87	56.14	24	46.86	67.43	32.29
												16.9667	89	86.71	43.57	51.14	60.86	43.43	61.57	57.43	61.14	55.57	56.86	41	77.29	95.29	50.14	35.57	28	68	88.71	30.29	53.86	72.43	49.86	62.71	58.29	78.43	47.43
												16.9833	39.83	83.86	70.14	54.43	67	38.43	45.43	73	77.71	45.14	50.14	41.71	36	52.14	22.57	51.57	51.29	43.86	53.29	27.14	68.14	79.29	26.86	72.86	25.29	47	32.29
												17	83.33	44.71	86.86	34.14	34.86	62.86	50.14	51.43	92.86	50	56.29	40.43	81.86	102.57	42.86	25.86	37	72.86	83.43	20.43	57.86	79.86	40.57	30.71	60.29	75.86	52.29
												17.0167	42.5	84.86	53.86	39	69	22.57	74.57	82	51	56.57	49.86	39.71	34.86	92.71	20.29	51.71	38.14	40.29	63.14	23.29	59.14	92.71	20.43	64.43	27.57	52	34.29
												17.0333	67.5	43.71	59.57	51.57	48.71	72.57	52	41.71	87.86	36.71	52.14	39.14	75.43	49.43	43.14	48.71	44.29	66.43	33	39	47.14	77.71	49.86	31.71	49.71	74.86	34.57
												17.05	81	88	35.57	36.86	59	39.29	53.57	64	47	50.71	67.71	63.57	79.14	102.29	46.86	38.71	21.43	72.57	69.86	52.29	52	70.86	37	65	36.57	77.57	22
												17.0667	46	78.14	59.57	30.86	58.14	53.86	37.14	52	47.29	40.29	63.86	47.71	32.43	49.43	19.57	50	22.57	47.71	46.43	44.57	67	73.14	19.71	63.57	21.43	47.29	15
												17.0833	91.33	41.57	53	25.71	39.71	60.86	35.29	49.43	56.57	48	78	48.29	61.14	87.29	40.57	36.29	12.57	75.71	45.71	61.71	57	77.29	45.86	35.43	54.71	79	33.71
												17.1	43.33	85.71	53.14	11.71	48.29	33.57	39.14	99.14	30.43	41	65	44.43	31.71	86.86	21.14	50.57	14.29	49.71	54.57	39.43	55	75.57	23.43	68.14	26.14	53.29	17.29
												17.1167	90.5	42.71	79.43	27	35.43	52.14	22.57	39	53.43	64.43	60.14	50.71	63	40.86	59.57	56.43	29.57	60.43	31.71	22.71	46.57	78	45	26.57	44	69.29	21
												17.1333	72.17	74.29	43.57	23.43	62.43	31.29	38.29	63	23.86	57.57	64	64.71	74	80.43	53.71	36.43	11.14	65	66.14	35.43	58	75.43	43.86	49	37.71	77.29	41.57
												17.15	36.5	78.57	81.43	56.71	72.71	36	35.43	49.86	34.29	45.86	57.86	43.57	36	42.86	27	74.57	23.29	42	44.43	23.29	56.71	74.14	19.29	46.71	19	50.57	19.29
												17.1667	66.33	35.71	79.43	50.86	33.43	61.29	53	49.57	56.14	58.57	62.57	52	66.71	102.29	55.43	23.43	35.86	80.29	50.43	39.71	53.57	77.86	35.57	28.29	37.71	85	24.14
												17.1833	34.5	81.57	50.71	60.14	61.57	27.29	82.57	67.43	35.29	59.29	57	44.43	34.29	98.86	28.14	40.43	37.43	52	74.86	42.57	61	85.29	19	43.71	17.14	56.71	11.71
												17.2	88.5	40.71	76	49	54.43	73	48	51	78.29	73.43	46	40.14	44.14	46.14	46.29	34.86	54.57	66.14	42.57	36	67.43	83.57	30.14	16.57	53.43	65.71	25.14
												17.2167	83.33	78.86	31	29	63.29	50.43	61.57	51	63.57	53.14	56.43	55	46.86	95.57	35.71	26.86	29.86	74.43	81.57	53	73.29	78.57	32.86	27.43	48.71	77.86	34
												17.2333	43.5	79.43	79.14	50	79.43	43.86	45.29	45.57	73	45.29	54.57	42	34.43	51.14	14.71	55.71	47.86	47.14	54.43	20.86	64.86	73.57	21.71	35.86	28.86	42.43	10.57
												17.25	86.17	39.29	64.29	31.43	29.57	54	59.71	44	86.14	62.57	60.29	40	68.14	94	19.57	23.43	29.43	79.71	60.14	30.29	46	83	43	20.86	34	69.71	9
												17.2667	43.17	77.57	48.14	54.57	50.57	32.71	63.71	85.29	48.43	58.71	50.43	39.14	35	99.43	13.86	62.14	38.71	56.14	88.43	33.43	40.86	89	14.43	52.43	19.14	43.14	11.14
												17.2833	69.83	36.29	71.29	70.43	37.71	63.29	46.71	55	95.43	67.29	24.57	49.71	52.71	49	28.57	57	40.57	60.57	38.14	12.43	51.86	90.29	36.57	26.71	40.43	59.57	26
												17.3	78.17	75.86	40.71	69.43	51.14	39.29	66.43	69.14	62.43	53	30.86	54.43	55.86	97	27.43	40.57	27.71	70.71	82.57	34.14	44.71	84.86	28.14	50.57	43.71	65	18.86
												17.3167	39.33	64.71	95.71	68.71	67.29	34.29	51.43	47.43	79.29	51.86	24.86	45	34.86	48.29	21.29	73.86	47	43.29	43.57	23.43	56.43	75.43	14	62.86	18.29	38.43	4.86
												17.3333	85.5	32.86	78.29	47.14	30.86	47.86	51.14	56.57	88.14	59.43	35.86	47.86	81	82.43	24.29	43.86	24.14	85.29	51.57	21.86	47.57	73	29.14	29.71	43.86	69.43	15.71
												17.35	38.33	77.14	51	55.43	47	34.86	77.71	74.86	42.57	52.14	38.71	38.43	37.14	84.57	18	61.14	38.57	43.14	75.57	39.43	35.86	95.57	10.86	54	23	47.43	13.57
												17.3667	78	36.43	83.29	54.71	34.57	60.86	39	28.14	77.71	31.43	21.57	44	60.86	41.14	18.14	60.71	48.43	57.71	31.86	37.14	46.43	89.14	26.14	20.43	56.71	69.71	30.43
												17.3833	80	74.57	37.86	55.29	37.29	47.86	71.43	62.29	39.71	48.29	49.71	45.29	74.57	88.14	21.43	42.14	26	68	69.43	60.57	35.71	81.57	28.57	45.14	54.57	72.43	33.71
												17.4	42.5	71.71	81	70.29	52.71	41	61	61	63.57	42	41.29	28.14	36.29	42	22.71	51.43	62.57	48.86	46.86	33.71	48.86	74	13.71	47.29	22.86	46.29	19.43
												17.4167	81.5	31	64.86	51.71	26.14	44.43	40	58.57	47.71	62.86	44.57	47.71	70.43	99.71	41.29	24	31.43	79.29	46.14	36.71	48.71	77.57	32.14	24.14	35.71	84.57	27.57
												17.4333	43.67	63.14	51.71	72.86	45.14	21.14	67.43	83.43	27.57	61.57	49.86	34.29	27.57	102.14	25.86	27.71	39.29	48.57	56.86	40.14	45.71	88.86	18.57	54.14	9.29	57.29	28.14
												17.45	72.83	34.43	77.86	70.86	30.71	53.57	37.29	59.86	54.57	60.57	38.86	28.14	55	50.14	39.29	30.29	27	68.86	34	46.86	41.86	95.71	32.43	24.43	9.71	57.86	22.14
												17.4667	71.33	63.14	39.71	27.71	46.14	42.86	54.43	82.29	39.14	39	50.43	45.86	56.71	96.86	41	16.86	17.57	75.57	68.14	66	36.43	81.14	33.14	58.14	24.14	72.14	26.43
												17.4833	36.67	61.86	73.29	43.71	61.71	41.57	60.86	63.86	50.71	42.57	46.57	32	34	48.29	25.71	40.86	39.43	40.14	43.29	35	54.71	70.86	13.86	49.14	22.86	33.43	17.14
												17.5	76.67	31.43	58.86	17.43	34.14	55.29	42.86	47.43	58.43	51.43	49.57	45	67.71	99.71	37	27.86	30.43	83.29	62.29	33	44.86	72.86	30	21.71	48.29	68.29	36.29
												17.5167	34.67	56.14	45.86	33.57	67.86	25.14	70.57	68.43	17.71	52.43	50	29.71	35	104.86	22.71	31.29	34.86	44.43	75.71	41.71	37.43	81.29	22	48.14	27.57	61	16.86
												17.5333	67	30.86	73.43	20.86	32	57.57	38.71	42.43	30.29	70.29	32	43	67.57	47.29	47.57	30.71	42.43	67.57	44.71	30.86	46.14	80.57	41.14	26.29	48.86	71.86	41.29
												17.55	67.5	69.29	33.71	23.86	42	43.57	45.86	76.14	38.14	72	50.29	65.14	70.86	88	45.43	24.29	8.14	72.43	79.14	51.14	48.29	65.29	35.14	40	40.14	76	35.86
												17.5667	34.5	69	76.86	43.71	62.57	41.57	52.86	64.57	43	50.86	41.57	33	44.71	49.14	22.43	42.71	47.29	40.14	59.14	36.14	43.29	71.14	13	51.29	15.86	51	21.86
												17.5833	70.5	38.57	68.29	40.29	37.86	60.71	41	47.29	86	66.29	51	40	80.14	103.57	35.86	32.57	36.57	78.57	55.29	48.43	39.43	68.57	34.43	20.71	28.71	82.71	33.29
												17.6	35	75.29	56	45.86	75.57	33.29	42.71	51.14	47.14	48.43	45.86	39.14	39.43	97.71	20.86	46	37	54.57	79.14	28.86	37.57	82.14	18.86	43	13.43	58.29	19.14
												17.6167	70.83	36.71	85	45.14	46.29	58.57	48.29	46.43	98.86	58.71	36.71	39.14	68.43	51.57	44.43	49.43	45.86	65.57	34.43	24.57	49.86	89.14	37.14	19.57	29.86	70.43	23.14
												17.6333	67.33	77.71	42.71	51.57	65.29	36.43	59	73.29	56.86	61.71	51.29	60.29	61.71	104.43	39.57	24.71	30.14	77.71	82.57	49.14	42	75	43.43	54.86	27.71	70.43	36.29
												17.65	42.5	70.71	71.71	49	72.86	53	53	53	51.43	43.71	37.57	42.29	28.57	51.57	15.43	54.43	36.57	47.86	48.29	32.43	47.14	77.14	15.86	65.43	20.86	46.43	39.29
												17.6667	86.83	35	63.43	41.71	37.57	60.43	55.86	55.57	66.86	64.86	43.57	46.57	58.71	104.29	30.43	34.71	26.57	79.57	45.14	60.43	39.29	80.43	24.57	37.14	44.43	74	33.14
												17.6833	40.17	77.14	47.43	60	59.14	37.43	53.86	65.14	36.14	44.57	48.43	49.29	28.14	101.14	10.43	45.43	26.14	47.14	63.43	43.71	40.29	89.86	12.57	63.86	25.71	55	20.29
												17.7	86	37.57	81.86	47	36.57	52.86	41.71	27.14	79.86	51.43	36.29	56.43	56.29	47.29	35.71	50.43	35	65.14	32.86	46	49.57	90.29	29.43	32.57	49.71	59.14	42.57
												17.7167	79.5	78.71	40.43	51.43	61.29	31.14	58	55.43	56.29	46.57	46.29	63	66.43	97.29	33.86	33.14	20.14	71.71	75.43	47.71	46	83.43	31.29	61.86	53.29	75.43	38.43
												17.7333	40.17	60.71	87.29	50.29	47.14	48	58.29	50.29	79.29	25.86	44	43.71	28.86	48.57	26	52.86	50.57	48.86	55.71	32.71	45.86	71.14	13.14	43.57	20.57	51.29	43.43
												17.75	74.17	32	65.71	39.14	20.86	59.86	58.71	41.86	81.86	35.14	44.71	48.14	48.86	100.43	48.86	33.86	33.71	81.43	64.43	37.14	47.29	78.43	26.14	14.86	50.71	71.29	62.43
												17.7667	43.83	73	42.57	38.57	54.71	22.43	63.14	59.29	36.57	43.71	46.14	49.57	30.57	103.71	21.71	43.57	16.43	50.86	82.86	42.43	42	94.43	16.43	36.57	23.43	57	31
												17.7833	89	36.14	83.57	43.71	40.14	57.57	52.14	53	68	62	37.14	48.14	63.29	52	49.43	40.43	31	67.14	37.43	25.71	45.86	93.71	32.71	11.57	38.86	65.71	26.57
												17.8	86.67	73	47.86	48.14	59.57	20.71	67.71	64.29	45.29	66.86	49	47.71	66.14	104.71	42.43	24.43	19.29	73.71	49.29	32.43	49.43	83.43	38.43	40	47.86	64	6.43
												17.8167	42.83	61.86	92.57	55	50.14	48.57	52.43	48.29	59.57	46.14	39.57	43.86	32.86	51	23.43	30.86	48.14	46	30.14	29.71	56.86	63.57	18.43	35.43	16.86	41.14	23.57
												17.8333	80	34.86	78	24.71	30.14	63.43	35.29	45.29	75.57	63.29	47.43	51.43	60	98.43	41.43	20.86	42.29	78.57	48.14	36.14	45.14	77.43	36.14	27.57	25.29	76.57	39.57
												17.85	45.17	76.71	54.71	39.86	60.86	33.57	69.43	61.86	43.14	52.29	54.86	39.29	32.71	103.86	15	25.29	44.86	39.43	56.86	34.71	34	86.86	18.29	55.57	12.71	50.71	23.14
												17.8667	83.67	39.14	79.86	39.43	22.43	61	51.43	44.57	74.57	60.71	38.71	45.86	64.29	50.14	45.43	22.14	53.86	59	26.29	35.43	35.86	83.14	34.29	26	31.43	69.29	16.71
												17.8833	81	77.57	41.86	28	42	39	57.14	74.57	46.29	63.71	49.14	59.86	64.43	90.57	45.43	12	38.57	74.86	61.86	51.29	33.57	80.14	27.71	54.86	28.43	70.29	17.14
												17.9	44.5	75.57	83.71	44.57	50.43	30.43	43.29	68.43	90.71	50.86	46.86	47.57	24.29	47.43	20.43	36.71	58.71	46.43	46.14	41.57	53.14	73.14	13.14	64.71	15.43	47	23.43
												17.9167	78.17	38.14	75.57	31.43	16.86	69.57	52.71	56	90.14	72.14	51.14	43.43	42.57	101.43	46	32	30.71	80.86	55.86	36.29	44.14	71	24	21.71	23.29	78.57	29.86
												17.9333	43.83	85.43	52.71	49.71	39.57	32.86	69	72.71	43.43	43.86	48.57	43.29	28	98.14	20.57	29.57	21.29	43.57	84.86	32.86	48.14	81.14	15	59.43	13	56.14	17.86
												17.95	88.33	39.29	75.86	57	24.71	56.43	29.71	40.86	84.29	46.57	35.86	39.29	40.14	50.29	53.14	27.29	24	63.14	44.43	23.43	41.86	76.71	23.57	30.71	33.43	65.29	17.43
												17.9667	88.83	83.86	42.43	43.86	41	32.43	52.43	31.43	52.86	58.71	59.86	49.57	37.14	99	68.43	31.57	20.86	64.29	78	48.14	42.14	62.71	22	55.43	31.14	66.43	18.14
												17.9833	45.17	91.43	70.29	46.57	49.57	51.71	46.43	48.29	67.57	38.86	59.14	41.14	27.71	48.57	33.43	50.71	50.86	43	53.86	18.71	57.57	55	14.71	54.71	26.29	45.29	13
												18	80	43.29	62.43	23.43	20.29	73.71	45.57	30.86	94.14	60	52.29	41.86	56.71	98.86	61.86	31.29	32.71	65.86	62.57	47.14	45.57	64.57	26.14	29.43	31.57	75.57	19
												18.0167	41.5	90	36.29	32.71	40.86	34.57	59	70	33.86	56	65.71	59.71	38.57	95.29	26.71	46.71	32	40.14	81.43	39.86	41.57	65.43	15.43	50.57	18.86	52.57	17.43
												18.0333	90.5	41.14	68.14	47.14	23.71	57.57	48.86	51.71	93.57	52.29	39.57	50.57	73.43	47.57	61.57	46.14	50	59.29	21.14	19	39.14	82.29	29.86	22.57	49.71	61.14	15.29
												18.05	89	87.57	31.14	61.43	37.14	43.14	28.29	65	69.71	56	49.86	61.29	69.43	104.29	63.57	28.71	26.57	61.14	64.86	49	45.29	66.86	27.71	55.14	54.29	71.86	14.57
												18.0667	40	71.86	67.43	47	51	25.71	49.57	68.29	66.71	46.29	45.14	40.29	30.57	50	32.71	59.43	37.86	42.29	54	26.86	46.43	71.86	9.71	50.14	28.29	44.71	13.29
												18.0833	82.83	39	55.86	31.29	29	64.29	49.57	58.29	73.43	62.29	51.86	49.57	64.71	91.71	59.57	29.57	23.86	67.14	55.57	53.29	28	67.57	31.57	30.71	49.71	84.14	17.43
												18.1	41.5	79.86	51.43	55.14	50.86	26.14	78.71	73	42.86	61.86	50.43	46	37.86	107.57	33.86	47.86	5.86	42.57	55.86	51.14	32.86	70.57	23	58.14	20.14	54	9.71
												18.1167	77.33	42.71	84.86	36.43	40.57	69.71	59.86	56.57	96.43	48.43	33.29	45.29	84	52.57	65	55.43	3.57	55.43	25.14	24	37.43	60.71	35.29	27.86	45.14	55.14	11.57
												18.1333	84.33	88.86	43.14	36.71	50.86	47.43	59.86	61.86	64.14	37.71	52.71	59.29	82.57	104.86	44.86	33.71	7	61.14	52.57	43.86	45.71	58.86	31.29	62	33.14	62.14	7.29
												18.15	38.67	89.43	89.29	40.29	78.57	31.86	43.29	71	69.57	41.71	50	41.71	38.86	46.29	11.57	59.57	17	41.71	51.86	33.71	53.57	66.43	20.14	56.86	12.14	42.57	15
												18.1667	87.17	44.14	69.29	19	34.29	28	42.86	53.14	90	44.14	39.86	55.29	81.71	98	15.86	33.29	11.71	67.14	57.14	48.14	49.14	66.71	40.43	31.14	23.71	69.29	26.86
												18.1833	45	86.71	49.71	22.43	68.71	32	48.29	80.14	38.86	46.57	51.29	47.71	33.29	98.43	5.86	32.86	19.43	37.86	71.29	44.14	36.71	62.14	15.43	58.29	8.71	49.71	9.71
												18.2	72.33	42.71	87.43	26.14	37	77.57	51.86	53	77.29	62.29	44.86	58.29	81.14	44.57	17.71	52.86	25.71	67.57	37	32.71	41	49.14	20.57	25.29	28.14	56.86	1.14
												18.2167	75.17	92.43	44.86	34.86	60.29	58.43	52.43	63	50.29	61.57	61.43	55.43	77	96	31.71	33.71	24.14	74	84.43	42	47.86	28.86	35.14	42.14	20.86	51.14	2.29
												18.2333	39	94.29	86.43	44.43	64.71	35.71	68.14	61.29	56.71	46.29	56	33.43	30.14	45.86	22.14	52.71	28.43	53.14	46	14.29	56.29	25.29	14.57	44.43	14.29	42.86	1
												18.25	69.17	42.86	72.29	32.43	33	69.71	45.43	55.57	72.14	54.57	61.43	42	45.86	75.43	37.43	29.57	21.71	79.14	56	35.71	40.43	17.29	23.29	17.57	35.86	78.71	1.29
												18.2667	32	93.71	52	53.43	52	26.86	66.86	74	35.86	67.43	62.29	27.71	19.71	74.29	16.57	48	23.29	46.43	51.29	44.57	37.71	21	7.29	58	14.71	54.43	4.86
												18.2833	69.83	49.57	92.71	37	33.29	50	56.29	37	60.86	60.29	44.29	61.43	53.43	35	36.14	46.43	53.29	55.86	31.57	35.43	37	32	32.57	31.57	35.71	68	6.29
												18.3	69	89.57	49	49.71	35.57	56.71	41.43	62.14	40.43	64.14	67.57	69	46.57	74.43	32.71	22.29	26.29	70.43	70.57	51	43	27	30.14	62.29	43.29	78.14	3.57
												18.3167	38.67	87.57	95.14	49.86	31.14	49.29	64.86	49.71	58.86	47	62.86	50.71	20.71	39.14	23.43	33	44.57	43	48.86	40.86	54.29	40.29	12.71	53.29	24.86	42.86	13.57
												18.3333	71.17	45.29	78.29	49.43	18.43	57	42.57	37.14	69.71	46.71	56.71	52.71	37.14	80.43	50.43	14	29.29	82.71	54	45.71	41.43	29.86	27.57	33.43	48.14	81	5.57
												18.35	38.33	88	57.29	43.43	37	22.86	79	53.57	30	54.43	58	56.57	21.29	79.43	21	40.43	31.71	39.29	71.43	48.14	40.29	45.29	15.43	53.71	21.29	56.29	1.14
												18.3667	72	46.71	89.71	41	26.86	70.43	59.86	38.43	42.43	51.29	46.43	68.29	61.43	43.29	51.14	40.29	48.71	59.57	42.29	39.43	39	35.86	26.29	20	41.29	70.57	2
												18.3833	65.33	89.57	46	47.71	25.71	59.29	52.29	49.43	20.43	52.86	56.43	73.71	64.43	89.29	48	21.57	26.71	58.29	89.14	52.71	44.71	17	20.14	53.29	25.43	69.71	3
												18.4	39.67	90.29	98.14	23.86	38	35.29	31.14	55.57	23.86	52.57	61.71	62.71	39.29	43.86	22.14	39.57	43.29	39	53.29	41.14	55.71	33.71	13.43	48.71	9.71	46.57	8.86
												18.4167	73.67	42.57	77.43	32.71	13.43	46.29	23.14	40.29	50.71	41.57	56.57	61	72.86	93.57	29	25.57	39.29	53.43	69.57	59.29	43.86	33.29	24.14	23.71	21.86	74.71	0.14
												18.4333	39	88.43	53.86	19.14	24.57	18.71	28.57	56.86	39.14	62.14	71.14	61.86	33.29	95.86	13	41.57	27.86	39	75.29	48.43	49.86	31.71	8.57	41	16.71	47.86	0.29
												18.45	80.83	47.29	87.29	49.86	63.86	78.86	44	56.43	106.14	59.43	68.86	72	56.57	45.86	19.14	48.14	32.29	65.43	34.86	35.29	44.29	32.14	31.14	26.86	26.57	55	2.43
												18.4667	74.83	84.14	40.57	36.86	63.57	51.14	53	60.71	57.14	47.29	74	63.71	43.43	82	21.43	22.29	15.43	73.86	70.29	51.43	47.57	28.57	26.86	38.86	26.14	51.43	15.14
												18.4833	34.5	90.29	81.29	42.71	53	43	58.43	51	57.71	41.29	84.71	58.86	34	41.29	14.57	43	32.71	49.14	43.71	33.71	65.29	34.43	22.86	33.14	12.71	31.14	6.86
												18.5	74	46.57	73.71	30.43	21.86	58	42.43	29.14	72.71	35.14	93.29	66.29	66.57	83.29	28.86	23	18.14	88.86	65.14	31.86	43	16	36.29	10.29	26.14	44.43	14.14
												18.5167	36.83	86.86	59.29	32.86	38.86	28.57	76.86	40.43	34.86	54.14	83.14	53.43	24.86	88.86	19.14	31	20.43	61.29	87.43	34.29	44.57	44.86	15.71	40.14	12.57	23.86	2.29
												18.5333	68.33	47.14	79.71	43	27.57	73.57	49.57	38.71	69.43	34.57	73.14	63.86	66.86	44.86	32.71	30.86	26.57	71.86	47.43	22.57	33.86	35.43	34.14	16.86	24.14	43.71	6.43
												18.55	75.17	83	37.57	41.14	29.14	55.57	46.57	45.43	51.57	34.14	77.43	81.29	58.71	84.29	15.71	17.86	19.43	81.57	79	38.57	51	36.14	32	22	24.57	39.86	15.14
												18.5667	34.67	85	77.14	31.14	40.43	50.14	59.57	54.29	34.43	32.86	83.43	62.71	32.57	43.86	16.29	35.43	33.14	54.29	52.86	31.86	66.71	33.57	14.14	35	5.71	29.14	8.14
												18.5833	65.17	44.29	69.57	13.71	24.71	52.57	37.14	54.57	42.71	35.14	83.71	47.29	53.71	87.14	31.14	17.86	19.71	94.14	58	49.43	40.71	20.57	28.29	16.43	12.57	56	16
												18.6	31.83	86.43	47.29	28.43	45.14	42.29	66.57	69.57	22.57	45.14	75	46.57	34.29	62	12	33.86	28.43	64.71	74.14	23	45.43	36.14	15	39.29	4.71	33.71	7.29
												18.6167	66.5	47.29	80.71	27	24.86	75.43	44.86	41	71.57	52.14	70.14	62.29	69.29	22	42.14	28.43	26.29	69.71	38.86	30	32.43	28.57	33.57	16	11.43	58	7.14
												18.6333	68.17	88.86	41	34	54.14	52.43	57.43	34.14	50.86	57	84.29	74.43	73	38.86	32.71	18.86	21.43	86.71	82.29	44.57	42	16	26.86	21	13.29	67.43	14.71
												18.65	35.17	93.71	84.14	41.71	60.14	37.86	52.14	38.71	75.71	43	90	56.57	30.71	22.86	15.71	41.29	47.86	49.29	37.57	38.57	64.43	32.86	15.57	14.14	5.43	49.43	6.86
												18.6667	70.5	46.57	71	37.71	29.14	56.14	50.57	27.86	98.14	50.14	89.14	55.29	76.43	59.86	39.29	17.86	28.14	97.57	42.57	40.86	39.14	19	27.71	1.43	12.71	80.14	20.29
												18.6833	35.5	86.14	50.57	45.43	57.14	23	61.57	52	48.71	41.14	84.43	52.14	39.71	67.71	16	33.86	28.43	68	31.57	41.14	48	40	13.86	13.86	6.71	46.43	10
												18.7	76.33	47.86	79.14	42.86	36	74.43	42.43	39.14	70.43	34.86	74.14	49.43	47.29	32.29	18.71	35.14	30.86	71.29	21.57	33.57	43.57	34.14	39.29	9.43	26.71	59.86	1.14
												18.7167	72	85.71	46.29	39.86	34.43	40.86	47.43	52.14	47	33	78	62.43	56.29	65.57	26.14	14.43	7.71	79.43	66.29	55.86	49	22.43	34	48.14	24	49.14	4.14
												18.7333	38.33	94.14	78.29	36.14	32	26.57	62.29	54	72.86	34.43	77.86	64.29	30.14	37.14	8.86	32.29	29.86	47.14	58.86	37.86	65.71	35.86	20.43	52	11.29	44	8.29
												18.75	73.33	45.86	75.43	30.71	20.29	52.29	47.57	33.86	75.29	49	82.29	56.14	59.71	56.86	22.57	12.86	20.57	92.86	75.71	44.29	39.86	31.57	30.57	24.29	20.43	79.29	17.57
												18.7667	37	89.86	55.71	37.43	62.86	29.14	72.71	69.14	40.29	55.57	72.57	76.43	34.29	72.86	16.86	34.29	20.29	69.71	87.43	41.43	52	43.71	19.57	47.57	6.71	48.71	5.71
												18.7833	71.83	47.71	84.86	51.57	50.57	54.14	43.14	38.71	68.71	58.86	68.14	81.57	71.57	41.86	18.86	40.57	26.86	67.43	36.43	38.29	49.71	37	27	19.14	22.29	59.86	5.57
												18.8	70.83	89	45.71	56.57	52	43.57	52.29	47.71	50.43	58.14	77	78.29	55.43	86.86	21.14	16.71	12.57	69.14	72.43	42.71	54.43	30.57	31.29	33.29	19.14	57.71	13.43
												18.8167	36.5	88.86	91.29	48.14	59.43	43.14	49.14	51.29	55.86	56.29	83	73.43	23.71	43.57	11.71	24	17.29	47.14	59.14	34.57	64.71	32.14	13.43	29.57	7	47.14	7.14
												18.8333	70	45.71	81.43	18.71	39.29	49	53	38.57	68.71	54.29	90.14	57	52.71	82.57	25.29	20.86	21.57	86.43	72.71	26.14	47.57	26	29.43	8.14	19.86	73.14	14
												18.85	37.33	93.29	56.14	6.57	80.86	29.43	77.43	71.71	44.29	51.57	83.14	62.14	33.29	74.29	9.86	24.86	29.43	62.57	96.57	34.86	55.71	44.29	15.86	19	6.43	44.14	14.29
												18.8667	76.67	42.86	91.43	1.29	45.29	54.71	43.71	44.43	85.29	37.71	75	79.29	53.29	43	29.14	18.86	43.43	68.14	41.29	35.57	47.43	33.57	32.57	8.86	0.14	66.86	6.86
												18.8833	84.5	86	41.57	0	59.14	42.14	51.14	64.71	62.71	36.14	77.57	74	50.29	94.57	41.43	12.43	21	72.86	70.29	49.29	47	24.14	35.29	28.57	0.71	77.29	11.86
												18.9	42.5	93.43	77.29	10.14	59.71	44.86	48.57	66.29	58	38.57	81.29	59.43	24.14	48	12.14	18.71	37.29	51.14	58.14	18.43	70.14	29.71	14.71	24.86	1.14	44.14	22.43
												18.9167	86.5	41.43	70.43	4.43	28.71	59.71	49	51.57	77.86	45.43	82.43	49.43	55.43	89	31.43	4.29	37.29	89.14	66.29	57.71	46.43	26	30.71	15.57	10.71	70.14	22.57
												18.9333	43.83	88.71	52.14	10.71	51.43	27.86	76.14	66.14	36.86	54.86	68.86	41.57	26.43	97	16.43	11.14	36	49.43	86	52.29	51.86	30.71	19.14	38.14	5.29	39.71	9.43
												18.95	79.67	46.43	73.14	13.14	32.29	65.29	45	40.29	55.86	57.57	58.86	51	50.57	48.86	25.14	15	31.57	71.43	41.71	50.71	49.29	22	40.43	8.86	11.43	55.29	23.43
												18.9667	81	88.86	37.43	13.14	19.71	36	31.57	43.86	39	62.71	73.29	55.71	47.43	97.29	29.14	11.57	14.43	76.29	87.14	75.29	50.57	22.71	30.71	22.29	12.43	78.43	15.29
												18.9833	34.5	85	84.71	5.86	28.29	38.71	32.57	57.29	55	59.14	81.14	53.14	19.71	49.43	25.57	21.86	27	34.71	37.71	34.57	64.57	33.29	14.29	25.71	7.43	58.43	19.43
												19	76.5	36	78.14	12.57	20.29	73.71	38.29	41.71	58.71	50.86	91	45.43	51.86	91.14	50.86	12.57	13	77.86	66.71	30.29	42.29	19.14	36.43	13.71	11.43	84.71	23.57
												19.0167	36.67	89.71	58.71	16.43	40.29	38	74.71	34.86	33.14	48.43	80.43	51.14	20.71	92.57	29.43	32.29	18.14	57.86	81.29	36.71	56.29	31.57	16.57	28.86	5.86	63	9.86
												19.0333	80.5	46	83	26.86	26.71	58.14	38.86	44.29	82.29	57.14	69.43	69	60.57	44	50.86	32.71	23.29	61.14	40.43	36.71	48.43	28.43	39.57	14.86	10.29	72	15.86
												19.05	79	95.14	41.43	30.57	23.14	41.14	43.86	58.43	55.43	29.29	75.43	77.86	46.14	90.29	43.71	17.14	19.57	83.29	74.57	51.86	57	18.14	42.71	33.71	8	76.29	12.57
												19.0667	40.17	91.43	81.86	32.43	13.43	26.14	51.71	68.86	73.29	39.86	82.71	64.14	23.43	41	26.29	37.86	31	43.86	48	32.86	65.71	32.14	19	46.57	5.57	61.86	11.29
												19.0833	80.67	44.57	72	24	12.71	49	44.57	50	94.57	45.57	88.86	63.29	64.57	85.71	50.29	19.29	17.29	78.29	62.14	43.71	45.29	7.14	29.71	25.29	12.29	90.43	15
												19.1	46.5	93.14	56.14	29.43	24.57	27.86	53.86	66.43	38.86	63.14	79.71	47.14	34.14	77.29	20.71	19.29	23.43	64.57	67.29	39	45.14	22	19.29	45.71	6.57	70.86	13.14
												19.1167	79.5	46.71	89.86	19.43	17	46.43	21.14	52.14	73.14	53.71	69.57	54.57	49.57	36.57	22.43	25.71	48.29	69.86	46.57	33.29	43	32.71	29.71	21.29	12.14	83.71	43.57
												19.1333	92.17	82.71	45.14	23.71	20.71	50.86	56.43	50.71	55.57	56.43	65	64.86	60.43	70.43	26.29	15	17.14	83	74.29	39.86	51	25.43	35.29	36.86	6.14	88.86	33.71
												19.15	45.17	77.14	95.71	30	25.29	45.57	44.86	57.71	72.57	49	81	56.29	25.14	33.29	16.71	26.29	46.57	49.14	63.14	28.29	63.71	36.71	20.57	44	0.57	61	33
												19.1667	79.67	37.29	80.43	7.86	11	58.57	37	49.29	85.57	72.14	80.57	53.71	54.86	72.29	27	25	35	67.71	71.29	43	43.86	18.14	37.71	33	0.14	89.14	37
												19.1833	41.17	74.86	53.14	28.43	10.14	23.57	75.29	56.86	45.57	65	70.57	61.14	28.43	65.71	18.71	33.29	32.29	42	95.71	32.43	53.14	9.86	16	55	0.57	67	22
												19.2	91.83	35.29	87.71	27.86	8.71	53.29	39.29	42.29	72.14	56.71	67.57	71.14	69.14	29.86	27.71	20.57	32.71	70.71	42.57	40.86	43.57	24.29	32.43	31.43	0	81.29	42.14
												19.2167	86.17	75.86	48	17.43	13.29	51.57	41.71	46.86	57	39.71	58.57	65.86	69.71	72.14	20.43	11.71	12.57	87.29	70.86	40.43	51.71	26.71	26	63.86	7.86	89.71	28.57
												19.2333	40.83	81	86.29	11.71	10.43	43.71	48.86	43	74.14	33	71.71	60.86	29.29	34	14.29	24.43	49.14	53.71	52.57	27.29	64.71	26.57	12	50.86	6.14	60.86	14
												19.25	85.5	40.29	71.86	21.14	10.43	59.57	50.71	43.43	93.43	35.14	88.29	59.29	51.57	65	35.29	15.29	36	94.29	45.57	11.86	47.86	23.57	26.57	29.14	10.57	77.57	11.57
												19.2667	45.5	89.71	48.71	19.57	28.71	26.57	72.71	64.86	46.71	42.86	75.57	68.71	16	60.43	18.29	31.43	46	65	82.71	23.57	54.29	17.43	12.57	59	6.29	60.86	0.43
												19.2833	86.5	40.43	74.29	19.43	21.14	57.57	55.86	44.29	74.57	33.29	55	66.43	28.29	30.29	30.29	25	47.86	69.14	43.14	36.43	45.57	26.71	30.71	21.29	9.57	71.43	7.71
												19.3	84.83	85	30.43	19.43	20.43	52.14	49.57	47.57	44.86	39.71	68.29	49.29	25.86	70.29	29.57	19.86	22.43	82.43	69.57	52.29	50	18.57	39.71	36.71	10.86	81	31.86
												19.3167	42.83	86.29	72.14	29.57	28.14	39.86	55.57	58.71	57.43	33.29	84.29	48.71	17.14	31.29	20.43	17.57	47.71	52.29	42.71	27.57	60	23.57	16.43	36	0.86	59.86	35
												19.3333	83.17	40.14	63.86	19.86	12.86	56.14	51.57	55.43	61.29	41.86	71.57	37.43	34.57	61.14	51.29	7.71	39.14	87.71	43.86	35.57	40.71	25.57	29.43	20.86	2	81.43	40.71
												19.35	41.17	73.71	46.86	16.71	27	32.57	68.29	75.86	20.71	54.71	54.14	56	11.71	70.86	23.86	16.43	44.71	50.57	54.29	39.29	50.14	23.14	8.29	35.14	0	71.71	26.71
												19.3667	83.67	37.71	73.43	27.71	14.43	60.57	42.14	48.71	41.14	70.57	56.86	77.43	33	27.29	39.71	18	57.43	71	22.14	25	43.71	19.57	32.14	22.29	14.29	81	44.86
												19.3833	85.5	80.57	36	18.29	12.14	50.29	50.29	46.14	41.29	54.29	55	77.57	58.57	49.43	21.71	9.29	18.71	84.29	61.71	31.71	54.43	16.43	30.14	36.86	14.14	83.57	19.29
												19.4	41.33	79.43	80.71	14.71	9.14	37.43	43.29	41.71	22.86	51.86	76.57	69.43	26.57	26.43	7.29	14	40.71	51.71	36.43	23.86	64.71	17.86	19.14	21	2	61	14.71
												19.4167	85.5	38.29	60.57	3.14	6	48.57	32.14	25.29	29.71	35.14	81.86	66.43	43.29	53.57	12.29	7	40.43	68.29	45.71	24.29	49	15	40.86	18	7.29	79	12.86
												19.4333	45.17	82	47.29	13.14	22.86	30.71	73.14	67.71	7.86	59.29	79.86	62.43	35.43	66.14	4.86	23.57	27.29	50.57	54	26.43	54.14	26.57	19	54.29	6.86	64	3.14
												19.45	82.33	41.29	85	13.71	13.43	58.57	51.71	50.71	41.86	50.29	73.57	58.86	45	36.57	16	24	27	68.29	29.86	28.71	38	31.14	30	25.14	16	80.43	5
												19.4667	75.67	71.29	40.43	6.14	20.71	56.29	42	49.71	37.14	53.29	77.43	73.14	70.86	72.57	21.86	17.71	20	61.14	62.14	32.29	49.14	18.86	34.29	36.71	17.43	71.57	3.86
												19.4833	41.5	80.86	85.14	14	22.43	37	37.29	59.71	57.14	53.57	82	59.57	25.57	37.57	9.14	28.71	33.57	38	48.29	29	52.43	24.43	15.29	36	8.71	48.43	5.86
												19.5	90	41.86	73.14	9.86	12.57	64.57	40.43	52	70.57	64.57	85.29	69.29	50.29	77.57	20.14	12.43	20.29	77.29	50.71	23.29	40.71	8.29	33.57	20	15.71	84.14	7.14
												19.5167	41.17	85.14	57.43	14.43	24.14	34	55.71	65.57	36.71	51.57	74.43	72.71	25.29	65.86	9.29	22.43	29	56.14	73.43	4	55.57	8.14	13.43	38.43	3.29	66.86	8.43
												19.5333	85.33	43.29	90.57	27.71	10.14	65.14	48.86	37.43	72.86	68.29	68.86	51.57	45.86	35.57	33	25.43	23.71	57.14	37.86	2.71	47	13.14	27.29	18.57	5.43	83.43	19.43
												19.55	76.17	82.71	44.29	15.29	23.29	31.57	34.86	40.14	48.14	59.43	63	58.86	46.57	53	26.29	8.29	18.71	71.86	78.57	38.43	52.14	9.43	24	36.29	9.57	83	7.43
												19.5667	42.17	88.71	79.14	17.71	28.43	37	45.14	35.86	50.86	51.71	70.86	48.43	30.86	26.71	10.71	36.43	24.57	50.86	58.86	24	64	10.29	15	38.86	1.29	54.57	20
												19.5833	85.5	43.14	73.43	18.29	18.57	40	39	37.43	81.71	62.71	71.14	48.43	61.57	55.57	25.14	23	31.43	72.71	59.29	31.14	46.43	6.57	25.71	20.14	12.29	84.43	29.43
												19.6	41.33	85.71	48.14	25.43	43	31.43	67.43	65.86	35.86	68.71	61.57	51.86	24.57	63.43	4.29	16.29	34.57	64.29	80.29	22.29	53.57	12.43	14.86	42.29	6.14	57.14	20
												19.6167	85.17	43.57	84	25.57	39.14	54.29	46	37.43	89.71	71.71	64.14	51.14	47	30.71	7.86	15.57	36.14	68.57	33.43	17.14	53.14	14.14	37.86	22.29	17.43	84.71	25.71
												19.6333	88.83	85	38.71	26.29	35.71	51	55.29	65.71	67.43	53.14	59.14	49	44.14	59.29	13.57	19.14	25.29	72.57	68.57	26.43	51.71	7.71	31.57	44	12.14	63.43	14.43
												19.65	34.83	84.57	76.71	21.86	44.86	29	53	65	52.71	51.57	65.14	53.43	19.14	30.71	6.29	33.29	53.86	48.29	52.86	16.29	67	11.57	15.57	38.14	5.71	52.71	13.71
												19.6667	70.17	43	66	13.86	24.14	60.57	33	45.57	79	52.86	70.71	40.57	46	65.71	12.57	12.86	28.43	76.14	71.29	19.86	45.14	6.43	32.43	19.57	13.29	85.86	24
												19.6833	34.5	90.86	51.86	27.57	40.43	16.71	41.71	50.57	43.14	49	59.29	47.57	22	58	6.29	26.29	34.71	60.14	57	18.71	53.86	15.14	18.43	45.43	10.57	72.14	18.86
												19.7	72.17	39.43	80.86	25.14	31.14	63.71	38.86	40.14	84	37.43	62.57	46.71	53.14	29.86	10.57	30.71	46.14	65.86	26.86	20.43	50.14	12.71	30.71	17.43	23	82.29	26.86
												19.7167	84.5	86.57	35.57	6.29	35.86	62.14	48.43	61.43	38.29	48.14	55.57	57	53.57	53	12	14.71	29.71	81.29	48.14	35.14	53.43	12.86	21.86	47.71	13.86	80.29	29
												19.7333	42.83	91.14	81	23.86	38.57	42.71	49.86	65.43	46.57	48.86	51.43	37.43	32.43	27.29	4.57	29.57	41.86	47.43	42.71	18.71	61.14	8	16.29	37.86	9.71	62	21.57
												19.75	89.17	43.86	49.29	16.57	17.43	60.29	38.57	46.57	46.43	44	56.57	38.57	69.86	54.57	11.43	18.43	28.86	74.29	50.86	4.86	46.86	8.14	45	20	19.71	84.71	39.71
												19.7667	35	86.14	45.57	27.14	31.43	23.71	43.29	75	29.14	44.71	54	51.86	32.14	56.43	7.57	30.29	44.29	56.14	55.86	6.71	54.57	10.86	18	38.86	7.86	63.86	20.43
												19.7833	71.17	48	68	12	21.43	26.43	33.57	52.57	56.14	43.14	61.57	41.57	69	18.57	14.14	23.14	56.43	54.14	22.14	14.86	50	10.71	37.57	16.14	13.14	67.29	37.14
												19.8	77.17	89.71	28.57	7.86	21	48.14	41.71	54.29	43.71	39.43	69.71	46.71	49.14	54.29	12.57	11.71	17.29	71.57	56.43	31.71	50.29	13.71	36.71	35	8.57	68	35.86
												19.8167	44.67	88.86	76.57	12.71	29.57	44	47.43	66.86	47.57	40.71	79.29	52.57	33.43	26.71	4.86	13.57	51.71	53	42.29	22	64.86	14.29	11.71	6.86	2.71	48.71	17.71
												19.8333	80.5	43	64.43	6.29	16.71	69.14	45.43	54.14	79.57	45.43	74.14	48.71	55.57	43	9.57	7.14	43.29	81.86	29	18.86	48.29	9.14	34.71	6.57	4.57	60.29	32.71
												19.85	42	87.57	40.86	0.57	29.57	24.71	59.14	67.14	42.14	64.71	72.71	50	26.57	27	5.86	24.14	46	60	38.43	19.43	48.57	3.86	18.29	13.29	0.29	48.86	21.57
												19.8667	87.5	39.14	68.29	0	25.86	58.86	40	49.86	86.43	67.29	66.86	62.43	38	27.29	14.57	27.57	43	63.86	20.71	15.29	39	7.71	39.14	9.43	1.71	62.14	15.29
												19.8833	82.33	94.43	39.14	0	22.43	56	39.29	38.86	57.71	51.57	83.29	69.29	48	53.57	14.14	10.43	32	66.86	44.86	40.14	61.14	6.14	39.14	22	1.43	66.29	17.57
												19.9	41.5	84.43	68.29	4.71	52.57	40.14	51.86	40.29	66.86	34.57	80.71	40.86	34	26.29	5.14	31.71	50.29	52	48.43	28.14	60.14	8.14	21.86	29.14	16.71	57.29	19.57
												19.9167	90.33	40.57	63.71	1.14	21.29	66.71	36.43	39.43	93.29	52.57	83	45.14	67	53.86	13.43	15.29	30	89.14	47.71	22.29	44.86	7.57	37.86	17	27.43	81.86	27.43
												19.9333	51	82.86	42.57	0	20.14	29.43	66.14	65.71	42.57	57.57	74.14	48.57	33	72.29	13.86	26.14	35.86	60.43	70.43	7.14	44.71	11.71	16.71	42.14	12.43	60.57	10.14
												19.95	88.17	40.57	71.29	0	18	57.43	32.71	61.71	71.14	54	66.29	55.14	52.86	26.71	10	24.14	34.14	74.14	34.71	1.86	42.71	18.86	38.29	22.71	20.86	64.71	9.29
												19.9667	83.17	72.14	33.71	7.14	19.29	55.86	39.86	48.86	52.71	55	62.57	60.14	47.86	45.57	16.71	11.71	24.57	80.29	54.43	26	34.29	14.43	28.14	43.14	44.14	53	7
												19.9833	37.67	78.29	69.57	10.29	26	47.14	51.43	62.71	51.86	33.14	61.43	51.86	29.71	27.57	7.71	33.14	34.71	55.29	51.71	26.43	49.86	26.29	15.29	30.57	8.86	49.14	14.29
												20	68.83	43.29	64.86	6.43	9.29	65.14	44.71	48.57	87.86	39.29	65.29	48.86	67.71	28.43	15.29	17.29	20.14	82.43	53.86	31.57	39.71	8.86	27.71	8.14	17.57	54.57	22.71
												20.0167	34	84.43	53.43	14.29	23.71	19.29	58.86	66.43	39.43	33.57	50.14	47.71	34.43	47.14	14	32.14	35.29	64.57	65.86	29.29	48.14	11.29	18	29.57	6.29	48.14	18.29
												20.0333	76.83	42.86	67.43	17.57	7.43	63.86	45.14	48.29	71.43	52.14	55.71	49.86	64.43	10.57	18.14	33.71	39.14	68	37.57	20.57	33.29	10.57	33	13.71	21.29	61.71	33
												20.05	87	87.86	36.71	6.29	4.14	55.43	46.29	47	59.86	45.14	59.43	51.14	56.57	24.14	16.29	15.14	22.71	81.14	63.29	19.86	40.71	4.29	31	30.71	12.86	71.86	32.43
												20.0667	35.83	84.57	59.57	16.14	7	42.71	39.71	41.29	45.14	45.43	59.86	45.43	28	10	6.14	25.71	42.43	52.71	43.86	21	48.86	12.43	15.14	31.14	10.71	54.43	37.57
												20.0833	76.17	44.14	64.29	6.57	0	57.71	23.14	29	66.29	47.57	73.86	48.14	60.57	49.86	14	13.57	35.57	87.14	36	31.43	34	15	30.71	25.57	26.57	70.43	50.29
												20.1	41.83	88	45	9	9.86	35	34.71	45.43	32.86	48.43	39.29	51.29	32.43	53	6	28.43	39.14	69.86	28.71	33.57	38.86	28.29	14.43	52.86	11.43	54.71	24.57
												20.1167	87.5	42	71.86	0	2.57	61.57	46.86	48.43	57.29	40.14	56.71	41.71	59.43	32.14	7.29	17.43	43.43	73.86	13.71	19.43	40.57	32.29	29.86	26.14	26	73	33.43
												20.1333	86.83	84.86	35.14	0.57	12.71	52.29	41.57	49.71	46.43	47	50.14	42.71	55.71	74.43	8.14	19.71	28.14	87.71	48.14	22.57	28.57	22.57	25.57	41.86	24.57	71.86	17.86
												20.15	41.67	90.43	67.29	0	18.57	44.29	33.71	53.57	51.86	49.29	73.86	26.57	29	38.14	3.71	27.29	47.14	47.14	46.43	12	57.29	32.14	11.43	25.43	13.14	50.43	23.57
												20.1667	86.5	45	62.14	0	15.57	69.71	40.86	37.43	70	54.29	78.57	19.57	60	69.86	10.14	15	38.71	83.43	47	18.57	38.14	17.29	19	23.86	23.71	80.29	27.86
												20.1833	45.5	89	48.71	0	18.57	31	57.86	67	45.14	78.29	81.71	40.86	33.71	65.57	6.14	25.57	34.57	61.14	61	18.14	49.14	19.14	11.71	50.43	12.86	57.14	7.57
												20.2	84.33	42.86	71.14	0	6	57.71	26.43	39.43	81.86	74.86	67.14	35.71	63.86	28.43	16.29	25.71	23	73.71	34.71	28.14	42.57	20.71	26.86	23	9.86	70	12
												20.2167	89.17	86.71	29.71	0	21.29	47.86	36.43	39.14	53.43	68.29	66.57	33.86	49.57	47.86	19.14	20.71	25.86	86.71	68.71	38	44.71	11.57	24.14	33.43	25.86	61.86	13.29
												20.2333	40.83	88.71	56.14	0	0.57	42.86	22.14	65.86	70.14	48.43	64	29.29	16.71	28.57	10.71	29.29	43.71	48.86	43.57	24.71	45.43	13.29	15.14	25.57	14	47.57	2.29
												20.25	78.5	47.29	58.57	0	0.57	57.43	30.29	55.86	84.29	53.29	66.71	28.29	48.14	66	15.43	15.71	28.29	83.29	55.29	33.86	46.57	6.29	22.43	28.86	28.29	62.43	12.57
												20.2667	45.5	90.57	37.86	0	2.14	27.14	56.71	79	41.43	46.57	66.71	42.71	28	55.86	4.57	29.57	44.29	64.43	84.14	33.71	46.86	20.29	16.43	45	13.43	47.14	0.29
												20.2833	89.17	45.43	68.43	0	1.86	62.29	41.14	54.71	85.86	61	64.29	34.86	38	26.86	20.29	37.86	44.71	70.71	36.14	24.29	43.14	11.86	31.29	24.71	22.57	70.71	4.86
												20.3	85.5	90	34.71	0	9.86	54.43	43.57	55.57	58.14	45.43	63.43	39.57	36.29	60.29	33.29	21.71	29.29	85.86	76	31.71	56	19.71	29.14	44	10.43	55.57	9.71
												20.3167	39.83	88.29	65.57	0	26	41.57	50.71	63.43	68.14	38.14	63.86	47.71	22.14	34.86	6.57	36.29	46.86	49.14	46	21.86	45.14	21.14	13.71	42.57	10.14	42.29	5.43
												20.3333	74.67	40.29	52.86	0	12.43	53.14	44.43	50.86	80.29	43.57	64.57	32.86	43.71	48.86	11.86	26.14	30.14	95.29	45.71	34.43	37.29	16	25.43	20.29	28	55.29	18
												20.35	36	93.57	35	0	25.57	10.29	55.86	78.29	38.86	50.86	41.29	46.57	26.43	40.86	7.14	32.71	31.86	64.71	84	32.86	51	35.29	9.71	30.29	14.71	46.86	3.71
												20.3667	74.5	56.86	62.71	0	9.86	53.14	44	48.14	81.43	45.71	59.86	41.14	39.71	21.29	12	28.71	36.43	74.86	22.57	29.86	51	24.86	22.29	13.86	24.57	59.43	12.86
												20.3833	85.5	92.86	37.29	0.29	25.86	46.14	53.57	37.14	47.86	26.57	40.57	44.29	30.43	53.86	13	25.14	22.57	87.29	52.29	28.86	61	10.29	25.86	26.71	25.57	61.86	18.14
												20.4	45.17	88	45.43	0	20.43	14.71	44.43	48.29	48.71	47.14	61.86	42.86	24	29.57	7	46.43	40.71	53.86	41.71	7.71	60	13.71	12	33.43	10.86	45	12.43
												20.4167	87.33	45.86	51.14	0	18	62.57	37.57	32	67.14	32.86	61.71	31.71	48	58.71	6.57	24.86	21.71	84.29	37	14.71	33.86	8.29	31.57	12.57	23	47.71	11.86
												20.4333	41.5	92.43	33	0	26.86	36.29	47.43	72.57	35.29	37.14	51.86	40	15.71	67.29	0.43	31.57	34	65	41.57	8.29	48.71	13.86	12.43	48.57	11.43	44.14	5.71
												20.45	81.83	46.29	52.71	0	13.57	42.57	15.43	49.14	61	38.71	63.57	35	41.43	30.71	3.57	24.71	29.43	58.43	21	4.71	47.43	15.57	36.43	29.71	23.86	76.86	12.71
												20.4667	76.33	76	27.71	0	12.71	48.29	32.71	54.14	39.14	44.57	49.57	48.43	39.71	46.57	3.86	23.57	26.71	77.43	27.57	32.14	49.57	8.14	37.86	54.86	24.14	67.71	7.71
												20.4833	36	77.29	69.86	0	2.43	44.71	37.86	58	42	46.57	57.29	38.29	27.14	21.14	14.29	25.57	39.14	53.14	28.43	31.29	38.14	16	16.14	38.14	13.14	51.86	3.43
												20.5	69.5	37.29	59.43	0	1.86	64.57	48.14	53	54.43	47.86	64.86	12	55.86	54.43	32	17	28	92.29	37.86	38.14	44.14	8.14	37.57	33.71	23.43	60	6
												20.5167	45.33	69.86	37	0	6.29	26.29	62.71	76.57	25.29	52.14	50.86	30.71	31.57	49	14.86	29.29	37	62.14	65.14	28.43	37.86	13.71	19.43	58.71	10.57	49.86	13.57
												20.5333	75.33	40.71	62.86	0	0	49.71	33.29	58.14	33.86	73.86	55.43	33.57	78.86	18.43	31.86	25.57	56.14	70.14	28.86	20.57	45.57	15.71	33.57	24.14	28.57	71	9.29
												20.55	70.33	88	36.71	0	8.57	48.57	43.29	68.14	33.29	65.29	53	44.57	83	32.14	22.43	23	39.43	76.71	51	38.29	52.43	9.57	29.57	39.43	21.29	57.29	18.86
												20.5667	33.5	86.43	60.29	0	12.29	27.86	29.57	55.57	59	54.71	63.57	43	37.71	21.71	14.71	32.43	44.43	53	42.86	14	51.86	16.86	14.71	33.43	12	55.43	16.29
												20.5833	60.33	47.86	61	0	8	55.14	35.43	52.57	67.71	53.71	55.71	27.14	58	66	35.29	18.29	23.14	94.43	43.14	16.71	41.29	8.14	47.14	13.14	23.57	85.86	25.14
												20.6	31.17	87.57	34.14	0	11.57	25	42.14	64.57	33.14	66.14	36.14	39.57	25.57	80.29	18.57	35.71	33	69.14	43.43	14.29	42.43	19	20.71	23.29	13.43	52.71	11.71
												20.6167	62.33	43.71	65.86	0	7.71	57	16	27.14	82.14	66.43	84.14	40.43	56.86	40.71	34	31.57	32.57	70.43	25.86	20.14	41.43	15	51.57	10.14	26	71	19.14
												20.6333	60.17	85.57	28.57	0	5.71	48.14	35.86	43.43	67.86	66.57	33.71	44.57	60.43	79.57	19.86	26	21.29	84.29	55.57	36.14	42.29	13.29	40.86	25.29	24.29	71.29	21.43
												20.65	35.17	92.43	56.14	0	16.29	33.86	35.57	39.86	64.71	43.43	51.86	41.71	25.29	35.57	18.29	37	33.71	50.29	33.14	21.43	51.29	20.14	23.29	37.29	10.57	57	25.71
												20.6667	75.83	39.57	51.29	0	10.43	41	36.14	38.86	81.71	45.43	58.29	33	31.86	67.29	15	21.14	20.86	89	35.71	36.57	43	12.86	46.29	17.29	33.14	80.43	19
												20.6833	32.17	80.71	32.14	0	15.57	17.14	30.43	49.71	44.57	48.14	32.71	45.86	23.29	55.57	13.57	26.71	23.57	64.29	53.14	29.14	44	22.29	21.86	34.57	20.29	65.43	22
												20.7	74.17	44.43	63.57	0	17.43	63	19	14.57	89.29	61.71	50.14	40.14	44.14	27.57	21	25.43	25.71	75.29	30.29	8.71	41.29	19.86	41.43	15.29	40.43	71.43	46
												20.7167	73.5	90	31.86	0	18.71	51.86	40	41.29	64.14	55.57	36.71	34.71	49.86	49.86	14.86	27	26.71	86.86	26.29	3.86	30	19.71	50	43.86	25.14	80.71	37
												20.7333	39	90.71	70.57	0	29.14	28.86	26.57	38.86	69.29	54	53.86	40.86	16	20	10.14	41.57	61.14	50.43	31.43	8.86	44.71	18.29	20.29	40.71	13	53.57	36.71
												20.75	71.17	47	67.71	0	13.57	65.43	39.29	39.71	96.86	52.86	69.57	24.71	39.14	52.29	15.86	10.86	39.71	96.43	38.71	34.57	52.86	18.71	37.86	16.71	22.29	81.29	29.57
												20.7667	34.5	85.29	41.14	0	26.71	21.71	41.29	68.43	43.14	45.57	47.86	31.14	22.71	57.57	3	19	44.14	63.14	48.86	33	42.14	23.57	20.29	37.14	6.14	61.14	19.71
												20.7833	69.5	43.43	62.86	0	20.14	56.29	16.86	42.86	71.14	36.14	56.14	36.29	37.71	24	12.14	36	57.57	68.86	26.86	14.29	58.43	19.14	36.43	17.43	19.86	58.71	40.86
												20.8	78.5	81.29	36.14	0	22.86	41.71	28.57	53.43	35.29	29.14	41.43	43.14	44.86	54.86	17.29	29.14	32.86	82	63.86	26.71	36.86	13	27.29	38	25.29	53.14	34.29
												20.8167	41.67	81.43	73.86	0	25.86	28.71	30.43	62.43	23.86	30.86	53.29	35.14	23	26.57	4.57	46.43	56.14	53	45.43	20.57	39.14	23.71	14.14	23.71	18.57	46.29	36.14
												20.8333	89.5	39.71	59.86	0	12.14	42	13.57	45	39	45.43	59.71	29.29	44.86	54.57	12	21.14	46.86	88.71	32	40.43	30	13.43	29.57	6.57	36.29	65.57	43.86
												20.85	41.83	82.43	39.71	0	11	29.29	28.14	65.43	18.57	38.29	38.71	30.29	19.43	53.43	13.29	35.86	51.29	61.43	51.57	13	37	33.29	13.86	12	12.14	30.71	34.14
												20.8667	85.33	44.86	77	0	18	30.86	19.71	46.29	33.14	32.71	51	27.43	7.43	33.43	30.43	41.14	50	77.29	24.43	15.57	38.86	25.29	28.29	10.86	41.14	61.57	46.14
												20.8833	86	88.71	38.57	2.43	17.29	43.71	36.71	50.43	18.43	44.86	39.43	29.14	23.29	55.71	27.14	29.86	33	80.71	40.71	20.86	37.57	19.71	24.57	30	35.86	51.14	36.86
												20.9	44.17	88.57	71.14	0	8.43	27.57	25.43	54.86	55.29	43.14	48.86	29	16.86	28.71	17.71	46	38.57	51.43	24	16.43	55.43	32.14	12.86	27.86	25.71	33.43	38.29
												20.9167	80.5	44.43	58.29	0	1.14	48.57	14.57	46.71	69.14	30.86	63.57	21.57	61.71	60.29	27.29	29.71	24.71	81.71	30.43	17.86	38.71	16.29	24.14	24.57	53	63.71	33.86
												20.9333	45.17	88.86	37.29	0	4.43	34.57	31.14	48.71	28.14	34.14	47.14	25.57	32.29	61.86	10.43	41.14	35.29	66.43	39	17.57	36.43	31.14	10.14	41.71	14	36.86	18
												20.95	89.33	45.71	74	0	0	65.43	20.86	31.43	47	46.57	51	16.71	57.71	26.57	36	42.14	62.29	75.29	20	21	25.29	29.14	30.29	25.14	42.29	56.14	38.43
												20.9667	87.67	88.57	33.14	0	0.57	46	32.14	52	37.14	49.14	43.71	33.14	43.43	45.43	44.43	36.57	40.86	82.71	40.71	17.86	34.57	14.57	44.86	65	49.71	68.43	46.57
												20.9833	39.33	91.71	73.43	0	0.86	33.57	18.86	48.57	29.86	49.86	60.86	41.29	44.43	11.86	22.86	57.14	77.57	49.29	24.29	7.86	37.86	19.57	19.57	63.14	31.57	47.29	53.71
												21	89	50.86	68.71	0	2.43	54	21	31.29	65.71	39.57	81.29	19	70	13.43	48.29	30.86	54.29	84.29	23.29	19	32.29	15.57	38.43	29.43	59.57	69.86	59
												21.0167	43	91.43	50.86	0	14	28.43	30	75.14	35.14	54.43	65.14	33.43	25.14	18.43	14.14	44	54	54.57	40.57	32.43	39.29	29	17.43	54.57	32.14	42	33.57
												21.0333	87.33	40.43	81.14	0	12.57	44.86	13.43	62.43	71.57	41.29	63.86	28.43	49.71	8.43	37.29	31	58.29	67.29	15.86	20	30.57	25.57	39.43	25.86	76.57	76.71	45
												21.05	90.83	88.57	39.29	0	7.14	42.43	27.29	44.71	52.43	47.14	57.71	36.86	39.71	20.86	35	25.14	40.43	80.43	38.57	32.57	48.86	16.43	45.71	48.57	67.14	70.71	36.57
												21.0667	44	94.86	84	0	9.29	41.86	20	50.43	36	34.71	61.57	27.57	22.14	11.14	17.43	38.14	76.43	47.29	35.86	12.71	56.71	33.14	20	38.43	32	54.71	30.57
												21.0833	73.83	50.29	48	0	17	57.86	23.71	36.14	44	32	81.43	30.14	61	37.43	37.57	25.86	49.14	87.43	37.57	42.57	44	19.71	36.29	19.43	56.29	72.14	44.43
												21.1	37	89.86	28.57	0	32.57	34.14	37	51.86	22.57	42.71	59.43	31.71	29.14	55.14	17.57	42.43	69.43	54.43	46	32	29.57	17.14	20.71	33.14	28.57	57.14	18.29
												21.1167	79.17	42.86	44.57	0	21.86	68.71	26.71	39.57	46.86	45.43	66.43	30.71	51.57	38.14	3.43	43	69	67.86	18.86	29.14	35	21	36.71	13.71	59.86	70.14	39.14
												21.1333	71.5	83	19.71	12.71	15.29	56.14	31.71	51.71	32.29	27.57	63.29	37.43	35.14	71.14	11.86	38.29	43	80.57	51.29	21	32.86	21.29	44	22.29	60	68.29	37.43
												21.15	42	87.86	59.71	12.43	19.71	36.86	18.86	72.29	42.86	43.57	66	31.86	20.86	34.57	11.29	61.57	85	47.57	34.57	13.57	39.14	29.86	17.57	39	29.14	47.57	27.29
												21.1667	90	47.57	59.14	5.57	9.29	55.71	22.43	50	28.29	26.14	87	32	51.29	63	37.71	29.57	54.43	86	31.43	34.57	38.43	21	37.86	11.43	62.86	64.29	36.57
												21.1833	42.67	89.57	56.29	7.57	23.14	31.43	37.57	65.57	13.57	27	62.29	32.43	25.71	64.57	23.29	46.14	50.43	70.43	58.57	43.43	39.29	28.43	9.57	43.57	29.43	49.71	19
												21.2	86.33	46.29	70.57	3.29	18.57	53.29	9.57	40.86	30.43	37.43	52.57	27	42.57	33.71	38.43	30.43	66.71	69.86	31.14	25.57	45	20.29	26.71	30.14	51.14	53.29	43.57
												21.2167	87.83	88	33.14	7.29	20.29	48.43	24.29	45.86	25.57	31.14	58.43	35	49	68.57	31	27.14	42.57	77.43	65.71	40.86	36.57	12	26.14	61.86	50.14	54.71	35.14
												21.2333	45.5	86.71	72	12.43	32.29	27	14.29	52.43	36	43.86	45.71	31.29	22.86	35.14	22.14	43.86	68.57	47.14	46.14	19.57	51	31.43	19	53.86	31.71	33.29	39.57
												21.25	90.33	45.43	64	7.29	15.71	54.71	21.86	47	62.29	47.86	67	29.14	64.14	56.86	45.86	31.57	38	85.57	51.71	36.29	40.14	16.14	35.57	28.86	69.43	66.14	35.57
												21.2667	40.67	87.71	50.43	0.86	28.43	22.57	39.43	64.43	34.71	53	57.43	36.71	27.29	52.43	25.71	47	54.71	67.57	52.71	28.29	31.71	29.57	21.14	65.57	35.86	43.86	16.86
												21.2833	89.67	45.14	58.14	0	12.43	54.43	18.43	46.71	83	64.29	56	13.14	44.43	32.14	44.71	44	55.57	67.43	23.57	28.43	27.57	26.57	30.86	35	62	62.43	37.29
												21.3	91.17	89.71	22.57	0	15.71	35.71	30.71	57.71	64.29	41.43	53	40	51	78.14	51.86	35.86	39.86	82.57	51.43	44.71	38.14	17.29	24.86	65.57	47.43	74.71	19.71
												21.3167	40.83	87.43	42.86	0	16.14	24.43	15.29	58.43	54.71	51.86	54	37.14	32.29	37.43	23.86	48	63.14	54.29	32.14	21.43	48.86	37.57	10.71	54.14	24.43	51.86	22.86
												21.3333	89.67	43	46.86	0	6.86	41.86	28.29	36.29	70.86	44.86	59.57	29.86	49.57	78.86	50	23.57	43.86	94.71	38.43	56.86	38.29	33.86	37.43	33.29	54.43	77.57	41.57
												21.35	46.17	90.14	57.43	0	13.86	20.57	17	74.86	34.29	38	45	37	17.29	66.14	29.86	46.57	50.43	65	38.14	42.57	36	19	18	63.86	26.57	53.14	15
												21.3667	91.33	42	61	0	6.71	47.29	16.71	42.86	63.71	52.57	51	29	44.57	32.71	70.71	41.71	60.29	73.71	19.43	30.71	36	31.57	30.86	31.43	60.57	68.29	26.57
												21.3833	82.5	86.43	31.29	0	6.43	38.14	23.43	54.43	41.86	42.43	47.14	53	39.43	69.57	67.29	35.14	40	85.86	29.14	52.86	40.29	31.86	25.43	65.57	62.71	74.43	32
												21.4	45.83	88.71	69.71	0.71	16.14	41.43	20.86	72	43.43	47.14	61	37.14	21.57	32.86	27.57	50.71	82.71	41.86	24.71	17.71	53.29	30.71	12.43	74.57	25.29	46.86	23.86
												21.4167	86.33	42.57	53.57	0	15.57	68.14	28.86	45.71	32.14	48.14	70.57	31.86	21.14	64.14	55	33.29	38	80.29	27.29	27.43	37.71	11.43	31.14	34.57	46	84.29	29.43
												21.4333	43.17	88	44.57	0	17.86	35.57	44	60.71	13.29	46.86	54	34.57	5.71	66	33.71	49.86	49.29	55.71	48.57	19.14	38.57	28.57	16.43	61.71	32.71	55	17.86
												21.45	85.17	43.29	72	0	10.43	47.86	35.71	36.57	34.29	43	61.86	27.14	26.57	35	52.14	47.14	63.57	76.86	30.14	20.43	39.29	23.86	34.57	31.57	62.71	63.57	31.14
												21.4667	85.17	89.14	33	0	26	49	24.43	50.57	34.14	42.57	58.14	56.14	36.71	71.71	64.71	36.29	35.71	86.71	54.71	19.43	37.14	19.86	28.86	58.71	47.43	67.71	16.43
												21.4833	39.83	88	75.43	0	31.29	46.29	30.57	59.57	39	49.14	65.71	46.57	27.43	31.43	38.14	54.43	70.57	52	41.57	12.57	47.86	16.57	10.57	57.43	21.57	52.57	16.43
												21.5	88	35.71	56.14	0	15.86	65.43	35.57	46.14	53	50.14	87	46.29	62.14	55.71	61.86	36.86	46.71	92	24.43	25.71	33.57	29.71	28.29	21	53.43	68.86	26.29
												21.5167	43.67	88.43	61	0	25.71	30	47.71	75.14	27	60	63.86	44.29	31.57	53.57	33.43	43	63.86	64.71	39.57	7.71	23.14	40.29	13.43	67.29	32.57	36.71	14.57
												21.5333	77.67	46.57	69.86	0	20	47.86	35.14	46.57	56.29	39.86	71	42.43	67	26	52.14	45.57	65.14	81.43	31	10.86	25.29	49.14	34	35.71	55.14	68	20.43
												21.55	83.83	90	32.43	1.57	19.86	48.86	50.29	41.57	44.43	34.43	65.71	54	74.57	54	60.57	42.43	45.14	85.86	30.71	34.29	27.14	33.86	30	73.57	55.43	69.86	15.86
												21.5667	43	90.71	66	1.71	14	34.86	49.43	48.57	42.29	30.71	67.71	31.71	38.14	29.86	36.86	59	81.71	56.86	22.86	16.43	44.43	24.14	14.43	70.57	31	49	7.86
												21.5833	85	42.29	44	6.14	12.14	48.57	36.86	25.57	71	32.43	84.86	34.29	68	73.57	75.14	36.57	43.43	84.71	30.43	21.71	34.86	33.86	33.29	40.86	55.71	66.71	20
												21.6	42.5	90.71	48.43	11.86	24.71	19.29	43.57	53.43	29	37.29	63.86	42	33.71	66.71	28.29	55.71	62.29	57.57	38.57	20.14	43.43	42	14.86	65.29	31	50.86	12.57
												21.6167	85.83	43.43	74.43	1.86	16.71	52.71	32.14	31.14	56.86	40.43	65.43	53.14	67.14	37	55.43	54.71	66	65.86	18.29	41.29	44.57	30.14	28.71	31.14	53.14	74.14	25.86
												21.6333	87.17	91.71	38.29	3.14	19.14	28.43	32.14	32.43	38.43	34.14	70.86	53.86	74.29	80.29	55.14	42.71	36.14	84.57	37.29	42.43	38.14	30.71	22.57	55	56.14	59.57	21.29
												21.65	32.33	91.71	76.29	3	24.86	26.14	24.86	46.86	41.43	24.71	64.14	45.29	24.14	39.57	31.43	76.43	74.71	48.86	19.43	17.29	51.43	26.29	5.86	50.57	16.29	52.71	14.14
												21.6667	75.33	44.57	57.43	5.71	13.14	47.86	26	53.71	56.71	22	87	45.43	68	68.43	63.43	48.71	50	94.57	25.43	42.57	36.71	29	18.71	27.29	33	70.14	32.57
												21.6833	44.5	85.71	48.14	13.14	22.86	23.43	37.86	68.71	40.43	37.86	67.71	41.29	35.29	56.71	30	72.29	69.29	69.14	41.86	37.71	38.43	49	12.43	50.86	19.14	53	18.29
												21.7	88.33	43.29	74.86	3	11.29	46.29	20	45.86	67.86	45.86	64.86	38.14	64.57	30.71	40.57	62.71	68.29	77.29	23.57	30.57	39.29	63.71	24.86	28	56.71	77	38.71
												21.7167	90.67	91.43	40.86	19	3.14	48.43	21	65	39	34.29	68	59.43	69.57	60.57	40.14	43.43	49.86	88	44	49.71	40.43	29.57	25.71	70.14	37.86	72.14	26.14
												21.7333	42	94.29	75.57	22.14	12.86	31.14	21.29	69.43	31.43	52.57	54.29	40.14	31	33.71	25.57	68.71	86.71	55.43	28.43	15.29	59.43	23.57	14.57	58	14.71	41.86	20.71
												21.75	86.33	45.43	51.86	8	6.43	49	13.14	42.14	33.57	57	73.71	40.43	58.57	54	56.86	47.29	61.86	77.71	49.57	37.14	39.43	33.57	19	18	28.29	67.86	38.43
												21.7667	41	94.57	51.86	23.57	15.71	12.43	18.14	75.57	18.86	56.57	60	33.71	33	60.71	31	55	69.57	49.43	51.14	28	34	33.71	12.57	34.43	8.43	57.57	21.57
												21.7833	89.83	42.14	73.57	22.43	16.14	43.86	19.86	48.71	53.29	49.57	56.86	58.29	68.57	18.29	56.71	45.14	75.86	73.14	25.71	25.14	36.43	48.71	30.71	18.71	49.14	73.14	34.71
												21.8	84.17	87.71	34.86	30	18.71	40.57	21.43	50.71	53.29	39.29	61.43	53	59.29	43.86	56.71	40	44.71	75	43.57	18.57	31.29	42	29	34.71	44	48.71	35.43
												21.8167	44.33	87.14	80.29	15	28.86	29.14	22.14	53.71	46	40.43	65.43	34.14	31.57	23.29	29	69.71	84.57	46	28	6.57	35.29	30	15.86	46.14	24.57	34.71	17.14
												21.8333	84.17	44.14	65.71	14	15.29	45.29	30.43	48.71	51.86	38.71	89.43	35.71	61.14	51	51.14	40	60.43	90	50.57	12.43	30.86	44.86	29.86	25.29	68.57	74.43	38.43
												21.85	42.83	88.29	61.86	12.14	34.29	28.86	37.43	64.29	16.57	62.14	64.86	34.14	40.86	76.43	25	50	66.29	65.57	57.29	7.14	41.71	22.43	19.29	57.71	32.14	53.86	15
												21.8667	84.83	44	80.29	16.29	26.86	49.86	21.71	29.14	36.86	34	64.14	33.14	60.29	29	54.71	51.14	71.29	77.71	24.86	16	39.86	50.86	30.14	27.57	41	63.14	29.29
												21.8833	86.33	90	32.71	24.71	17.14	32.14	27.29	17.57	29	12.71	63.14	53.57	61.86	65.43	50.43	33.43	43.86	69.14	52.43	26.86	49.43	44.29	27.29	46.71	44.71	68.29	33.57
												21.9	43.5	94.43	76	30.71	19.57	30.29	21.29	48.29	20.57	22	65.57	39.14	29.29	30.57	24.71	55.14	79.14	39.71	30.86	14.29	61.86	37.29	11.43	51.57	13.14	39.43	26
												21.9167	80.17	43.43	54.14	25.86	9.29	62.43	21.29	33.71	23.43	19.14	90.57	48.86	64.86	70.29	45.57	32.71	50.14	72.43	7	31.57	39.86	35.86	28.86	34.71	21.14	78.86	40.86
												21.9333	36	85.71	59	23.71	15.29	28.43	29.43	46.57	15.86	28.29	67.14	42.71	31.86	64.57	25.86	52.43	63.71	47.29	14.14	30.29	41	39.43	20.43	69.43	11.43	61.71	16.86
												21.95	68.83	42	69.14	12.86	7.14	49.43	19.57	31.71	29.71	40.29	68.14	49	59.43	33.71	57.57	49.71	59	72	3	15.29	24.86	57.57	35.57	36.43	35.14	77.86	39.29
												21.9667	68.67	86.14	30.71	18.86	6.86	38.57	21.29	37.86	27.43	47.43	66.29	64.29	65.14	61.43	53.71	28.57	35	80	15.71	28.43	27.86	42.71	32.86	79.43	31	76.14	31.29
												21.9833	38	89.43	70	19.43	15.43	37.71	25.29	28.57	44.57	43.86	66.43	45.43	27.14	32.86	31.43	35	54.29	49.71	23.14	19.71	47.86	35.57	12.14	81.43	12.29	51.29	38.71
												22	85.67	45.43	62.29	19.86	12.71	47.14	20.43	34	59.14	41.57	88.43	49.57	74.14	68	46.71	30.43	39.86	82	29.57	30.43	45	57.57	25.29	35.29	27.71	73.29	44.86
												22.0167	42.83	93	66.57	29.14	15	29	25.71	69.86	29.29	47.29	59.57	41.57	38.14	76.29	23.29	44.71	52.57	61.43	55.71	26	46.86	55.29	17.14	74.57	10.14	62.86	30
												22.0333	88.17	44.71	82.57	23.29	16.86	41.14	12.71	39.57	65.14	18.71	65.71	51	79.43	27.29	45.43	64	60.86	55	16.86	29.86	32.71	79.71	26.29	45.14	46.57	63.29	47.71
												22.05	88.33	88.86	33.14	32.29	14.57	41.14	15.29	53.43	47.71	30.29	61	66.29	68.57	46.57	50.29	38.29	43	69.43	62.86	33	46.86	61.43	31.86	83	32.43	64.86	42.14
												22.0667	42.17	87.43	69.86	25.29	14.29	28	14.29	51.57	36.71	49	70.43	41.71	31	16.43	28.71	64.71	70	47	61.57	25.14	63	56.57	14	84.86	23.14	49.43	44.57
												22.0833	74.67	44.14	59	19.71	11.71	44	26.86	41	60.86	34.57	88	40.86	67.71	47.71	61.29	40.57	53	75.14	44.43	44.86	49.29	54.57	37	40.29	58.29	71.29	69.86
												22.1	42.67	88.43	44.43	12.71	16.14	18.43	28	73.71	24	44.57	78.71	35.43	30.86	53.14	32.57	49.57	60.43	51	49	37.29	54.43	65.57	20.14	90	28.86	57.43	27.14
												22.1167	87.33	44.57	78.71	15.86	15	34	14	60	47.86	47.86	66.29	52.29	68	22.29	67.57	63	72.29	63.29	20.43	50.14	51.57	77.43	51.29	46.43	49	72	48.57
												22.1333	87.5	86	43.57	22.71	31.29	27.86	19.14	58	23	35	61.29	65.71	80	42.43	66.43	29.86	43.86	72.29	52.71	47.71	54.14	63.86	43.14	73.71	46.57	74.14	44.43
												22.15	42.83	85	84.57	28.86	29.71	12.43	9.57	44.14	30.29	21.29	72.57	62.43	30.71	28.43	39.57	35.86	89.29	52.71	50.14	38.29	79.29	66.57	20.29	80.86	32.43	57.29	39.14
												22.1667	81.83	43	64.71	13.29	19.71	10	13.57	46.71	31.43	35.43	93.86	55.71	59.86	61.29	57.71	33.71	58	80.29	60	63.29	51.57	65	42.86	37.14	62	89.86	58.14
												22.1833	39	82.71	55.57	21	44.57	19.43	25.29	70.71	20.29	49.29	78.86	40.43	37	68.57	21.57	32.86	64.71	60.14	74.86	42.43	57.29	67.86	19.14	86.43	20.86	59.14	29.43
												22.2	86.83	41.71	75.86	19.57	35.29	45.29	12.71	44	36.29	60.71	74	46.86	76.86	27.43	50.14	52.14	48.29	69.86	22.71	25.14	56.57	82.29	34.86	40.43	48.43	75.57	56.57
												22.2167	89.5	90.29	35.57	20.14	12.43	43.71	29.29	59.43	29.57	35.86	80.14	60.86	62.71	58.43	40.86	41.71	36.71	80.14	60.71	33.43	67.29	52.71	35.86	86.71	69.14	73.71	43.43
												22.2333	37	83.43	76.86	17.57	27.43	31.14	11.29	72.43	40.43	40.29	79.71	56.71	33.71	27.14	24.86	65.14	48.57	47.43	57.43	15.86	79	55.57	21.14	74	36.57	57.14	51.43
												22.25	68.17	38.29	60	17.71	12.86	47.86	19.29	49.86	56	41.14	95.57	53.43	74.57	67	46.43	39.14	35.71	84.71	62.71	15	47	60.29	51.71	27.14	66.71	84.71	63
												22.2667	36	89.14	57	39.43	32.43	28	29.29	73.14	36.86	40.71	80	52.57	42	76.14	27.71	47.43	45.14	58.57	77.29	16.29	46.29	63.57	19.57	61	30.71	63.71	24.86
												22.2833	90.5	43.71	91.29	37	28.43	55.14	18.43	49.14	63.43	32.57	69.14	45.29	84.86	35	64.14	62	60.29	71.86	35.43	29.86	44.86	85.14	46.43	40.86	45.86	75.29	45
												22.3	83.33	91.71	45.57	31	28.57	33.29	29	49	54.43	23.14	81.29	66.57	80.57	71.43	58.86	33	36.14	68	52	58.14	55.86	61.86	45.14	58.43	37	78.71	38.71
												22.3167	39.5	87	91.29	28.14	26.43	25	13.86	66.57	61.57	17.29	80.71	45	39.57	36.43	32.14	53.43	68.29	51.71	35.29	21.57	70.14	60.57	26.86	74.29	11	52.14	57.14
												22.3333	85.83	48.71	73.29	22.57	16	43.57	28.43	44.86	91	27	94.71	59.43	77.29	64	58	34.43	45.29	79.14	41.86	36.71	52.43	63.14	45.71	36.43	30	82.29	67
												22.35	39.17	88.71	64.14	33.14	16.71	25	16.43	58.57	48.14	34.29	80.29	50.43	37.43	54.29	26.43	54.57	60.71	59.43	55.14	36.43	58.43	71.14	20.57	67.71	28.71	52.29	35.86
												22.3667	86.83	44.29	92.29	27.14	14.86	47	18.57	41.29	82.57	37.57	71.86	56.14	68.86	30.86	44	45.14	73	67.86	39.14	39.29	56.29	88	40.86	31.71	41	62.29	65.71
												22.3833	88	90	45	17.57	30	47.29	23.86	47.14	57.43	27	77.43	65.71	72	61.14	42.71	40.86	33.71	75.71	61.29	50.43	61.14	56	39.86	73.43	43.29	69.14	44.14
												22.4	44.67	92.57	77.71	24.29	25.71	26.14	18.71	60.14	54.29	18.43	74.86	38.43	38.57	34.71	19.86	65.14	57.71	27.43	35	30.29	72	57.14	17.14	62.14	25	40.86	37.29
												22.4167	87.17	46.71	51.57	1.57	14.14	38.43	25.86	33.14	66.86	16.14	89.86	30.86	80.86	71.14	49.43	36.71	35.14	55.57	35.57	52	50	58.29	35.29	36.71	62	72.29	54.86
												22.4333	41.17	89.29	51.57	6.57	34.43	24.86	28.29	40.29	26	20.29	68.29	28.86	37.14	77.14	25.43	57.43	46.86	40.57	40.14	33.29	57.43	69.43	19	66	25	52.43	34.14
												22.45	94.33	43.43	68.29	13.71	18.43	35.29	18.86	33	75.14	28.43	63.43	43.14	79	37	40.71	57.43	58.86	52.29	26	17.43	53.14	87	26.86	26.29	53	65	60.57
												22.4667	82.33	91.29	39.14	25.14	42.71	32.57	26.14	48.71	60.57	39.71	65.43	60.43	75.57	69.57	46.43	37.71	31.86	63.29	65.14	39.71	55.57	60.14	40.43	56.57	45.71	68.86	50
												22.4833	41.5	90	77.86	27	47	37.14	15	67.14	56.14	35.71	56.14	57.43	31	36.71	25.57	60.29	64.57	35.14	49.71	16.71	59.57	54.14	26	56.43	18.43	45.29	35.14
												22.5	86.83	44	59.71	13	17.14	50.29	26.71	34.43	83.86	22	79.29	53.57	79	77.57	52.29	42.57	45.29	88	34.43	38.29	38.14	63.29	40.71	29.86	26.86	77.14	52.71
												22.5167	45.67	85.14	62.29	36.71	31.29	21.57	30.43	52.86	48.43	20.43	66.43	53.57	39.14	70.43	36	50.57	52.43	62.86	49.29	36.71	52.14	61	16.86	64.71	11.57	65.29	36.29
												22.5333	85.17	42.57	83.14	25	16.86	42.29	15	38.43	75.43	34.29	70.86	41.14	54.29	27.86	41.29	64.71	64.71	67.57	24.43	25.43	58.29	79.43	31.14	33.57	36.71	74	42.57
												22.55	85.33	83.86	44	10.29	31.14	47	16.86	46.71	56.29	25.14	78.86	66.14	63.14	44.86	58.29	32.86	41.57	66.43	55.71	31.29	47.43	41.43	37.14	77.43	42.57	75.14	37.14
												22.5667	42.17	88	76	10.43	34.29	34.57	10.14	48.57	45.57	33.29	78.43	60.29	29.57	23.86	31.71	59.43	68.86	44.57	49.43	21.57	63.57	59.43	12	71.43	23.71	56.71	37.57
												22.5833	86	44	64.29	9.14	15	49.86	14.57	37.71	54.57	29	84.71	59.29	76.43	53.57	59.43	41.43	32.71	78	41.14	59.43	48.29	59.43	33.86	40.29	56.71	86.86	63.71
												22.6	45	89.29	60.29	27.14	10.29	31.57	18.86	62.57	24.57	37	66.71	56.43	38	57.29	28.86	63.14	59.86	56.86	54.71	37.86	47.71	61.43	13.57	66.29	25.43	64	37.71
												22.6167	81.83	41.43	79.43	16.57	7	72	11	48.14	60.43	49.29	64.14	45.29	85.57	36.86	48.43	65.14	66.71	71.57	26.43	43.57	44	71.71	42.43	33.71	40.14	77.43	53.57
												22.6333	82.17	86.71	40.29	5.86	11.86	37	13.86	42	45.86	33.86	61.86	69.43	80.14	65.14	50.29	47.29	37.71	64.14	46.57	48.29	42.14	57.14	36	65.57	49.14	66.14	42
												22.65	43.83	90.71	70.14	10.86	33.29	41.86	11.14	42.71	40.71	22.57	68.43	52	33.43	34.29	23.71	64.57	62.43	42.29	31.14	9	70.71	59.86	14.29	63.86	20.43	48.57	55.86
												22.6667	88.33	43.57	58.29	9	19.43	35.57	19.71	27	45.14	39.14	85.14	58.43	67.43	64.43	45	47.29	35.43	76.57	30	32	58.29	51.57	32.71	32.57	36.57	71.86	64.14
												22.6833	41.67	82.43	54	17.29	49.57	12.14	14.57	44.86	38.57	49.29	62.71	54.29	37.43	65.71	25.14	53.57	51.71	55.71	40.86	34.14	57	55.29	18	52.14	19	46.14	34.86
												22.7	87	43.71	79.86	9.29	30.86	26.71	13.14	23.14	55.86	33.86	67	50	62.29	33.29	56.29	57.14	67.86	62.43	18.57	48.14	57.14	75.57	34	28.57	48.86	67.43	54.43
												22.7167	83.17	90.43	43.14	12.14	42.86	24.71	22.43	23	39.43	24.71	84.29	73	68.86	75.86	63.43	39.71	38.14	70.57	61.57	67.43	52.29	49.57	36.86	61.29	48.29	77.29	45.57
												22.7333	45.17	89	84.86	10.86	45.29	35.86	30	27.14	46.29	24	73.29	53.14	32	39.14	28.86	71.57	75.86	33.71	38.29	12.43	68.29	61	14.29	58.57	19.57	47.71	39
												22.75	76.83	45.43	59.43	16.14	19.86	37.57	21.57	18.71	47.57	13.86	91.29	58.71	73.14	72.57	52.57	56.71	47.43	73.57	33.14	21.14	42.71	53.29	25.29	30	47.71	75.29	55.57
												22.7667	36	88.29	53.57	6.57	54.57	18.14	32.71	29.71	24.29	26.43	63.29	60.29	43.43	60.14	31.43	48.71	53.14	48	43.57	28.43	40.71	60.14	14.71	62	23	50.86	28.29
												22.7833	71.5	49.86	72.43	1.43	34	38.57	17.14	18.57	48.71	29	58	54.14	81.43	29.29	58.71	59.14	56.57	73.86	31.29	30.29	49.14	71.57	41.29	33.14	51	64.86	27.57
												22.8	80.67	93.29	36.71	1.86	40.29	23.71	27.86	26.29	46.71	20.43	69.86	74.43	71.29	55.14	64.29	41	27.71	57.14	51.86	24.71	61.71	52.43	22.71	45.57	41.57	76.71	21.43
												22.8167	41.67	91.43	82	3.14	57	29	27.71	38.43	43	5.86	72.86	50.14	23	23.29	27.86	58.86	56.86	44.57	31.43	13.71	76.57	56.43	12.29	38.57	26.57	57.71	33
												22.8333	87.17	45.43	57.71	3.43	21.43	47.86	31.86	25.57	78.14	14.71	79.57	43.86	45.14	49.14	66	49	41.14	77.71	30.71	14	54.86	38	32.14	25.29	55.71	76.71	61
												22.85	43.83	89.71	50.14	10.43	46.14	33	32.43	65.86	48.57	15.43	70.86	39.57	28.71	43.86	30.71	49	56.71	41.57	59.14	20.29	56.86	40	17	50.43	31.43	61	25
												22.8667	86.33	44.43	85.29	14.29	26.43	48	21.14	47.71	70.29	6.71	60	52.14	50.57	24.29	74.43	56.29	61.14	45.43	26	35.86	53.86	51.14	36.57	16.29	58.86	72	28.57
												22.8833	90.83	87.14	37.29	8	7.71	46.29	28.71	45.14	39	16.57	65.86	60.14	68.43	47.29	71.43	34.14	41.57	60.86	50	46.14	51.86	37	43.86	52.57	55	78.71	28.86
												22.9	40.17	83.43	77.57	17.86	11.57	45.29	32.86	38.14	68	30.71	67	44	35.14	38	44.86	59.29	66.71	37.43	44.14	24.86	54.86	61.71	9.86	48.57	32	58.14	42.57
												22.9167	90.67	43.14	67.29	23.14	6.86	57.43	19.43	37.43	81.29	45	89.43	38.71	62.14	62.71	69.14	43.43	31	71.14	38	34.71	46.43	51.29	45.43	28.57	58.29	78.43	53.86
												22.9333	42	101.86	58.29	30.57	22.14	19.14	17.14	21.29	35.43	31.43	69.86	35	39.29	50.43	44	57.86	41.14	39.57	46	20	49.43	41.86	16.43	50.43	21.43	58.29	31
												22.95	81.17	38.86	80	29.86	18.29	43.57	8.57	18.29	64.29	32.71	68.14	37.71	76	32.14	70.14	61.86	42.57	62.29	27.14	18.29	46	67.29	24.57	26.14	38.86	60	63.86
												22.9667	76.67	92.57	40	29.29	24.29	35.71	14.57	19.57	35.43	55.14	81.57	56.43	74.14	64.86	49.86	44.71	33.71	74.86	62.71	43.71	45.71	56.14	21.57	62.14	38.86	71.57	43.14
												22.9833	38.33	94.43	84.29	29.29	34.43	42.29	23.57	47	36	47.71	77.57	47.29	35.29	29	26.43	79.86	54.43	38.43	35.86	27.43	61.14	38.57	15.43	62.86	23.71	43.71	38.43
												23	91.67	43.57	65.43	23	14.57	51.57	16.86	31.71	39.14	52.43	76.71	42.29	70.43	55.57	50.57	50.71	41	66.57	44.43	56	62.14	50.71	32.14	31.86	57.43	79.71	67.86
												23.0167	42.5	87	55	27.86	30.57	27.14	26.86	42.86	21.43	40.43	80.71	45.43	33.29	54.29	28	54	49.29	48.43	60.71	21.86	48.57	42.57	18.86	66.71	28.71	56.57	36.71
												23.0333	89.83	44.86	66.43	26	29.57	39.14	14.71	28.71	59	45.71	66.86	46.14	56.86	28.86	53.29	59	66.71	64.14	28.14	25.86	55.57	64	37.71	40.43	76.29	75.71	71
												23.05	78.83	80.29	36.29	28.71	15.14	36.71	27.43	31.14	53.43	58	70	55.14	53.57	56.14	51.43	28.14	38.71	68	72.14	14.86	52.86	57	37.57	72.14	78.43	79	64
												23.0667	45.67	87.43	68	19.71	14.71	27.57	36.14	52.43	29	53.14	66	37.29	39.71	26.71	26.43	37.57	63.71	44.43	36.43	10.14	73.14	55.29	20.14	62.14	40.14	63.86	62.57
												23.0833	85	46.29	61.86	24.57	15.71	42.57	15.29	33.57	55.14	46.71	85.71	40.86	77	54.14	67.29	38.29	51.29	79.43	32	34.29	58.14	57.57	46	22.57	77.86	85.86	83.14
												23.1	42.17	86.14	58.57	30.43	1	24.29	29.14	71	26.57	69.43	66	51.14	33.71	43.43	32.14	40.14	49.29	53.57	42.29	36.43	53.43	54.57	17.57	46.57	33.43	58.43	58
												23.1167	81.33	41	78.57	42.57	0	31.14	23.57	56.43	46.43	42.43	65.57	44.86	71.71	20.86	62.86	38.43	52.43	50.57	26.14	26.29	51.14	70.43	39.14	30.71	69.86	70.29	82
												23.1333	86.83	83.14	38.14	24.71	0	29.14	39.57	65.14	38.29	58.14	73.71	58.57	75	52	70.86	36.57	47.29	55.43	62	46.86	49.57	49.86	36.14	61.86	53.43	72.86	66
												23.15	42.33	93.29	73.71	39.57	2.57	27.71	28.57	62.57	63.71	50.43	70.71	41.14	40.29	33.29	32.57	57.86	60.29	46.29	54.86	30.43	51.29	54.71	19.86	66.14	28.14	57.57	69.71
												23.1667	85.5	45.86	64.86	29.86	4.29	42.86	21.14	41.71	74.71	48.71	93.29	42.14	81.86	62.29	45.86	43.71	40.71	74.71	39.43	56.14	41.57	49	37.71	40	59.14	84.29	78.14
												23.1833	42	93.29	54	39.43	14	30.43	35.86	49.14	34.29	31.86	78.57	41	40.86	58.29	30.86	34.71	52.86	59.71	42.86	25	44.43	53.57	17.57	73.43	33.43	67.86	44.86
												23.2	84.83	48.14	73.71	41.57	12.57	44	19.71	38.71	52.14	28	73.43	40.14	84.14	30.86	57.71	41.29	60.29	66.43	26.14	17.14	56.57	66.14	42.43	35.29	70.14	74.86	66.57
												23.2167	84.17	92	32	29.29	15.43	36	34.57	44.86	28.29	23.86	76	43.57	72	65.71	54.29	27.29	33.86	74.71	52.14	18.71	59	50.43	38.43	63.43	63.71	61.14	50.71
												23.2333	39	91.43	69.86	26.14	41	48.71	29.43	73.57	47.29	5.14	78.57	50.14	33.29	33.71	32.57	41.86	67.29	40.43	47	24.71	60.43	35.86	20.71	59.43	33.71	44.57	53.71
												23.25	84.5	41.43	61	29	14.71	48.29	31.71	30	36.29	29.29	86.14	43.71	86.14	77.43	65.57	26.29	34.43	85.43	39.57	60.29	45.86	45.57	40.71	25.86	64	81.71	66.43
												23.2667	45.33	85.57	60.29	23.14	6.71	27.86	42.29	46.57	24.43	40.57	71	45.14	42.86	54.71	31.71	31.86	36.86	60.29	49.71	49.71	51.86	55.43	21.43	54	24	55.29	42.14
												23.2833	83.17	41.43	78.86	29.14	16.57	37.57	22.57	44.57	35	25.86	70.86	46.86	88.57	35.14	54	35.71	49.43	66.57	22.43	27.14	62.86	57.43	49.29	28.86	38.57	68.86	52.71
												23.3	86.33	93.14	33.43	38.29	23.71	35.71	32.86	33.86	42.57	49.71	74.71	52.71	94.71	56.29	51.57	32.71	38	80	59.71	40	65.71	41.29	35	64	35.86	71	52.71
												23.3167	38.67	89.29	74.86	30.43	30.57	34.43	20.57	37	63	46.71	67	42.29	47.14	23.71	27.57	46.71	64.86	46.57	40.29	19	78.29	39.71	20	61.43	38	48.14	34.43
												23.3333	81.5	44.57	53	43.14	15	51.57	18.14	26.14	78.14	40	85.14	32.86	80.86	37.57	41	33.86	35.43	81	41.57	27.86	62.86	53	41.43	29.57	69.57	79.71	67.43
												23.35	33.67	89.71	57.71	41.29	32.43	21.57	38.86	47.86	48.29	49.14	74.14	36.29	43.43	53.14	21.43	34.86	49.57	59.14	52.29	25.71	40.71	55.57	22.29	52.86	27.71	61.14	41
												23.3667	65.83	42.86	79.29	27.71	15.14	37.71	30.57	41.86	82.14	54.29	61.86	20	83.86	25.43	28.57	35.43	56.71	64.57	26.71	38	32.57	76.29	17.71	17	65.86	67.29	57.86
												23.3833	70.5	84	36.29	33.14	17.29	43.14	46.43	39.29	57.57	39.86	67.43	36.57	95.43	48	29.43	27.14	26.86	91.86	45.86	38.71	46.29	55	41	54.57	67.57	71.57	63.43
												23.4	38.67	92.14	68.86	17.86	15	34	32.29	38.43	43	43.29	71	47.29	48.43	22.71	15.14	24.57	48.86	46.86	35.57	25.57	68.43	56	15.86	35.86	34.29	53.14	26.43
												23.4167	88.67	46.29	51.29	18.43	6.86	34.43	34.14	37.57	42.86	36.14	82.71	33.43	72.57	51.71	36	13.14	30.57	86.71	46.14	44.57	53.86	57.14	32.57	24.29	51	77.29	45.43
												23.4333	45.17	87.43	48.86	12.29	30	17.29	53.29	67.43	13.14	59.14	75.57	45	40.57	44.14	21.43	26.57	30.14	65.57	54.43	38.71	48	50.43	12.86	41.71	15.71	47.14	49.43
												23.45	77.33	45.71	66.14	19.71	12	30	21.29	51.57	36.71	38	56.43	43.14	75.43	27	20	27	37.14	64.71	21.71	36.86	31.86	73.43	19.43	27.43	24.43	67.57	69.29
												23.4667	86.83	85.43	37.14	16.43	0	32.43	31.71	52.57	23.43	25.14	53.14	47.57	66.43	40.14	23	24.71	24.86	78.14	38	62.43	47.71	53.29	16.86	51	53.71	79.14	50.14
												23.4833	35.33	90.29	78.57	7.57	2.71	27.86	37.43	60	36.29	30.71	63.29	45.43	34.71	20.71	6.86	26.14	51.14	46.71	39.29	31.14	64.86	59.29	11.29	50.57	25.29	57.29	44.29
												23.5	82.5	45.14	64.71	13.43	12.57	34.43	28.43	39.71	42.29	31.29	86.71	42.86	66.71	56.71	26.29	27	34	89.43	30.57	73	46.14	56	24	19.43	57.43	78.71	56.57
												23.5167	44.5	81	44.43	8.86	10.14	12.57	27.43	71.86	30.14	45.29	70.14	51.57	32.43	60.57	16.86	36.71	43.86	62.86	44.43	48.86	50.71	57.57	18.71	54.86	33	56	27.43
												23.5333	89	41	72.43	15.43	3.29	37.86	13.57	50.71	55.71	29.57	67.86	46.43	67.86	27.14	37.71	27.29	52.86	58.57	25.14	31	59.71	68.86	37.71	25.57	54.57	63.43	63.57
												23.55	82.5	94.57	37	21.71	5	26.29	24.71	53	31.71	29	69.57	60.86	60.86	34.14	40.86	26.29	29.71	80.71	48.43	58.57	56.29	58	31.29	47	63.57	50.57	59.57
												23.5667	44.33	87.57	64.86	15.57	9.29	27.86	38.71	36.86	41	44	74.57	49	39.29	23.14	24.71	39.86	51	49.86	29.71	22	67.14	57.57	19.57	45.71	26.57	41.86	56.43
												23.5833	75	42.71	49	10.57	7.86	41.43	20.57	15.71	69.57	28.29	87.86	37.86	77	38.29	41.57	22.86	27.29	73.57	40.86	50.86	46.86	62.57	37.29	16.43	50.43	60	57.57
												23.6	38.33	80.43	50.29	6.71	17.29	28.86	31.71	27.57	32.71	22.86	71.14	32.57	38	53	12.29	31.14	36.43	58.86	39.86	40.29	42.14	73.29	16.29	38.29	35.86	56.43	29
												23.6167	80	40.14	71.57	6.57	8.14	39.14	23.71	44.29	78.86	36.43	68	42.71	92.43	28.14	29.43	35.29	30.86	70.71	21	40.14	35.43	78.14	20.14	18.57	35.57	63	33.43
												23.6333	77	74.43	35.57	13.29	21.71	27.71	37.43	40.14	46	36	68.57	45.43	91	48.86	33.29	25.57	26.29	81.43	35.43	50.86	45.29	46.29	20.29	34.57	35.43	61.29	32.14
												23.65	41	86	64.86	33.71	23.86	27.57	40.14	43.29	53.57	25.86	67.86	37.14	41.29	14.71	20.57	24.57	47.71	50	36.86	9.86	47.14	47.57	14.29	19.86	28.14	52.29	18.14
												23.6667	84.83	40.14	57.57	14.71	10.43	37.57	13.71	29.86	59.14	33.71	92.71	31.43	68.29	27.86	51.86	13.86	26.29	74.43	46	30.43	35.14	40	28.14	15.71	40	64.71	22.71
												23.6833	46.5	88.29	50.14	37.14	18.29	17.29	37.43	44.29	25	41.71	69.86	42.14	48	31.43	28.86	15.43	37.71	54.14	69.29	25.14	40	63.43	12.29	43.57	29.86	55.86	15.14
												23.7	69.83	39.71	67.71	32.43	9.71	26.43	25.43	34.86	35.86	33.57	67.43	49.43	85.29	17.14	32.43	20.86	39.86	62.43	29.29	20	39.14	85.43	24.14	19.14	49.14	59.43	36.43
												23.7167	77	71.14	35.29	21.29	16.43	33.29	36	39.71	28.43	34	55.57	58.29	72.14	54.71	37.43	14	20.86	69.43	53.29	26.43	43	72.43	20.14	37.43	60.29	63.29	31
												23.7333	39.33	80.86	71.86	32	8.43	24.14	28.43	48.29	15.29	32.71	65.71	37.71	37.71	31	25.43	13.57	38	47.71	29	20.71	52.14	61.14	17.14	36.43	29.14	54	26.14
												23.75	86.5	46.57	58.14	31.14	0	50.86	25.71	27.14	20.43	36.57	75.57	30.14	78.71	67.29	56.71	9.86	24.86	83	45.29	49.14	31.29	62	26.57	11.57	45.43	73.57	41
												23.7667	37	87.57	52.14	36.57	2.29	17.86	37.29	51	18.71	25.71	62.57	39.43	39.57	60.14	24.71	13	28.29	59.43	55.57	29.14	56.86	59.86	16	35.57	17.29	58.43	30.57
												23.7833	85.67	45.14	79.57	20.14	5.14	25	20.71	32.14	39.71	19.86	62.14	44.43	78.14	24.57	48.14	16.14	37.86	52.86	33.57	40.43	38	75.86	37.86	13.43	47.14	61	43.29
												23.8	86.83	89	31.14	34.71	11.43	20.43	39.71	43.71	41.86	25.57	69.86	43	75.43	43.57	51.86	24.14	32.43	69.86	64.14	68.71	46.71	43.14	34.43	38	59.71	55.57	39.43
												23.8167	43.17	74.14	64	18.14	1.71	28.14	27.57	47.86	36.71	18.43	77.86	38.86	38	13	14.29	33.86	30.86	43.29	46.29	36.14	45.14	49.71	19	42.43	27.71	49.71	23.57
												23.8333	76.33	43	54.71	27.14	0.14	27.43	20.43	26.71	64.57	18.71	89	30.86	82.71	43.14	29.43	27.29	22.71	68.43	39.14	54.57	34.86	38.57	39.86	24	51.29	56.57	41.14
												23.85	32	83.57	51.86	15.86	8.86	16.57	30.86	40.71	30.43	30.29	74	40.43	37.86	59.57	8	29.43	24.71	48.71	53.57	51.57	25.86	51.29	17.43	31.43	25.71	44.71	23.71
												23.8667	83	45.43	66	6.86	0.14	25.57	18.57	45.86	45.71	30.43	63.86	14.14	94.86	26.43	17.14	27.86	19.57	62.43	24.71	51.29	34.71	79.29	23.14	11.57	41.71	44.57	48.86
												23.8833	85	81.29	29.71	15.43	1	21.86	34	35.86	22.29	21.14	62.86	38.57	88	64.43	31.71	21.29	22.71	63.57	55.43	70.14	39.14	60.43	17.29	27.71	24.14	35.71	51.43
												23.9	41.17	70.43	56.71	6.43	12.86	23.43	36	35.57	38.86	22.14	61	31.57	43.14	34.57	17.57	35.14	27.29	42.14	33.14	35.57	49.71	59	6.14	34	14.57	39.86	41.86
												23.9167	86.33	43	55.14	11.29	3.29	22.57	16.14	17.71	45.86	10.71	83.57	26.71	78.43	48.29	41.29	22.71	10.29	71.86	52.43	45.14	23.57	45	16.14	19.71	34.14	53.14	65.43
												23.9333	43.67	76.43	45.86	5.57	6.71	16	17.86	43.71	22.57	25.43	63.71	37.14	38.86	41	13.71	27.29	13.43	50.14	55.43	36.57	33.86	46.71	6.86	47.71	11.14	62.14	17.14
												23.95	86	50	69.86	12.14	6.29	28.86	15.29	48.29	37.86	23.29	55.57	39.86	69.71	20.29	21.71	24.57	16.14	56.43	30.71	23.71	36	69.86	14	19.57	17	68.43	30.29
												23.9667	80.83	78	34	12.29	12.29	27.29	26.14	48.86	16.43	37	68.86	48.57	82.57	37.14	24.29	15.86	12.14	61.29	58.71	40.57	29.29	50.86	22	36	23.14	44.57	27.29
												23.9833	39.17	76.86	70.14	6.43	6.71	34.71	32.57	45	22.71	40.57	73.71	50.29	44.71	22.71	11	20	9.57	38.57	31.14	16.71	48.71	50.14	12.14	31.86	9	38	48.14

## Sheet: Fig. 2e
Sham	Stroke
20.6135	10.8648
18.5375	10.971
15.4565	10.7833
13.0134	11.97
16.9216	10.9691
13.8328	10.3895

## Sheet: Fig. 2f
Sham	Stroke
1.95044	1.86047
3.87605	1.3643
2.49588	0.66996
2.77885	1.88463
3.05405	1.47391
2.9268	1.89257
3.11907	2.89618
2.13912	2.76018
	2.30061
	1.59155

[truncated: 38 more sheets: Fig. 2g, Fig. 2h, Fig. 2k, Fig. 3c, Fig. 3d, Fig. 3e, Fig. 3j, Fig. 3l, Fig. 3o, Fig. 3p, Fig. 4c left, Fig. 4c right, Fig. 4d left, Fig. 4d right, Fig. 4e left, Fig. 4e right, Fig. 5c, Fig. 5d, Fig. 5e, Fig. 5f …]
